# Supplementary material for: Effects of Graphene Oxide Nanofilm and Chicken Embryo Muscle Extract on Muscle Progenitor Cell Differentiation and Contraction
Source: Molecules. 2020 Apr 23;25(8):1991. doi: 10.3390/molecules25081991 (PMC7221809; doi:10.3390/molecules25081991)
Supplement: Supplementary file 1 [file molecules-25-01991-s001.zip]

Archive with 9 entries (6 files):
- supplementary files 12.03.20/
- supplementary files 12.03.20/.DS_Store
- __MACOSX/
- __MACOSX/supplementary files 12.03.20/
- __MACOSX/supplementary files 12.03.20/._.DS_Store
- supplementary files 12.03.20/Supplementary files table_S2.xlsx
- __MACOSX/supplementary files 12.03.20/._Supplementary files table_S2.xlsx
- supplementary files 12.03.20/supplementary files Video S1 (Converted).mov
- __MACOSX/supplementary files 12.03.20/._supplementary files Video S1 (Converted).mov
