# Supplementary material for: Effects of Graphene Oxide Nanofilm and Chicken Embryo Muscle Extract on Muscle Progenitor Cell Differentiation and Contraction
Source: Molecules. 2020 Apr 23;25(8):1991. doi: 10.3390/molecules25081991 (PMC7221809; doi:10.3390/molecules25081991)
Supplement: Supplementary file 1 [file molecules-25-01991-s001.zip › supplementary files 12.03.20/Supplementary files table_S2.xlsx]

## Sheet: Table S1.
Table S1. The list of identified protein in chicken embryo muscle extract (CEME) by LC-MS
Protein ID	Description	Gene name	Unique peptides	Molecular weight [kDa]
E1C5D2	tr|E1C5D2|E1C5D2_CHICK Uncharacterized protein OS=Gallus gallus OX=9031 GN=NDUFS5 PE=4 SV=1	NDUFS5	1	12.7
Q5ZI52	tr|Q5ZI52|Q5ZI52_CHICK Death associated protein 1 OS=Gallus gallus OX=9031 GN=DAP PE=2 SV=1	DAP	2	11.5
A0A1L1RNV8	tr|A0A1L1RNV8|A0A1L1RNV8_CHICK MICOS complex subunit OS=Gallus gallus OX=9031 GN=CHCHD3 PE=3 SV=1	CHCHD3	1	27.3
F1NX57	tr|F1NX57|F1NX57_CHICK Uncharacterized protein OS=Gallus gallus OX=9031 GN=GRHPR PE=3 SV=3	GRHPR	1	35.2
Q5ZKG5	sp|Q5ZKG5|PPAC_CHICK Low molecular weight phosphotyrosine protein phosphatase OS=Gallus gallus OX=9031 GN=ACP1 PE=2 SV=3	ACP1	2	18.2
F1P470	tr|F1P470|F1P470_CHICK D-dopachrome decarboxylase OS=Gallus gallus OX=9031 GN=DDT PE=4 SV=1	DDT	1	12.8
A0A1D5PRY0	tr|A0A1D5PRY0|A0A1D5PRY0_CHICK Uncharacterized protein OS=Gallus gallus OX=9031 GN=GUK1 PE=3 SV=1	GUK1	1	22.3
A0A1D5PWK4	tr|A0A1D5PWK4|A0A1D5PWK4_CHICK Leucine-rich repeat-containing protein 59 OS=Gallus gallus OX=9031 GN=LRRC59 PE=4 SV=1	LRRC59	1	34.9
A0A1D5NXE2	tr|A0A1D5NXE2|A0A1D5NXE2_CHICK Uncharacterized protein OS=Gallus gallus OX=9031 GN=LOC107056507 PE=4 SV=1	NDUFS8	1	13.9
A0A1D5NZG8	tr|A0A1D5NZG8|A0A1D5NZG8_CHICK Uncharacterized protein OS=Gallus gallus OX=9031 GN=ETNPPL PE=3 SV=1	ETNPPL	1	60.7
A0A1D5PFY7	tr|A0A1D5PFY7|A0A1D5PFY7_CHICK Uncharacterized protein OS=Gallus gallus OX=9031 GN=ALDH5A1 PE=4 SV=1	ALDH5A1	2	57.9
F1NKB6	tr|F1NKB6|F1NKB6_CHICK ATP-dependent 6-phosphofructokinase OS=Gallus gallus OX=9031 GN=PFKL PE=3 SV=3	PFKL	1	85.2
E1C1T9	tr|E1C1T9|E1C1T9_CHICK Uncharacterized protein OS=Gallus gallus OX=9031 GN=EHHADH PE=3 SV=2	EHHADH	2	79.7
A0A1D5PI06	tr|A0A1D5PI06|A0A1D5PI06_CHICK Uncharacterized protein OS=Gallus gallus OX=9031 GN=NDUFV2 PE=4 SV=1	NDUFV2	1	26.9
E1C4M3	tr|E1C4M3|E1C4M3_CHICK Uncharacterized protein OS=Gallus gallus OX=9031 GN=CTSZ PE=3 SV=1	CTSZ	1	33.9
A0A1L1RY78	tr|A0A1L1RY78|A0A1L1RY78_CHICK Uncharacterized protein OS=Gallus gallus OX=9031 GN=TRNT1 PE=3 SV=1	TRNT1	1	46.3
A0A1D5NYT5	tr|A0A1D5NYT5|A0A1D5NYT5_CHICK Uncharacterized protein OS=Gallus gallus OX=9031 GN=AKR1D1 PE=4 SV=1	AKR1D1	1	32.7
A0A1L1RRH0	tr|A0A1L1RRH0|A0A1L1RRH0_CHICK Uncharacterized protein OS=Gallus gallus OX=9031 GN=SRSF5A PE=4 SV=1	SRSF5A	1	18.9
P13863	sp|P13863|CDK1_CHICK Cyclin-dependent kinase 1 OS=Gallus gallus OX=9031 GN=CDK1 PE=1 SV=1	CDK1	1	34.7
E1C852	tr|E1C852|E1C852_CHICK Uncharacterized protein OS=Gallus gallus OX=9031 GN=PDLIM1 PE=4 SV=1	PDLIM1	1	35.7
E1BYG4	tr|E1BYG4|E1BYG4_CHICK Cystathionine beta-synthase OS=Gallus gallus OX=9031 GN=CBS PE=3 SV=3	CBS	2	61.8
A0A1D5PZU5	tr|A0A1D5PZU5|A0A1D5PZU5_CHICK Uncharacterized protein OS=Gallus gallus OX=9031 PE=4 SV=1	tr|A0A1D5PZU5|A0A1D5PZU5_CHICK	1	23.4
Q5ZL83	tr|Q5ZL83|Q5ZL83_CHICK Succinate--CoA ligase [ADP/GDP-forming] subunit alpha, mitochondrial OS=Gallus gallus OX=9031 GN=SUCLG1 PE=2 SV=1	SUCLG1	2	34.8
E1BRP3	tr|E1BRP3|E1BRP3_CHICK Uncharacterized protein OS=Gallus gallus OX=9031 GN=VTA1 PE=4 SV=1	VTA1	1	33.9
F1P1G0	tr|F1P1G0|F1P1G0_CHICK Uncharacterized protein OS=Gallus gallus OX=9031 GN=MRPL47 PE=4 SV=3	MRPL47	1	29.4
A0A1D5P083	tr|A0A1D5P083|A0A1D5P083_CHICK Uncharacterized protein OS=Gallus gallus OX=9031 GN=AMDHD1 PE=4 SV=1	AMDHD1	1	28.0
A0A1L1RX07	tr|A0A1L1RX07|A0A1L1RX07_CHICK Ubiquinone biosynthesis monooxygenase COQ6, mitochondrial OS=Gallus gallus OX=9031 GN=COQ6 PE=3 SV=1	COQ6	1	46.3
E1C538	tr|E1C538|E1C538_CHICK Uncharacterized protein OS=Gallus gallus OX=9031 GN=NUDT21 PE=4 SV=3	NUDT21	1	26.3
A0A1D5PM61	tr|A0A1D5PM61|A0A1D5PM61_CHICK Metastasis associated 1 family member 2 OS=Gallus gallus OX=9031 PE=4 SV=1	tr|A0A1D5PM61|A0A1D5PM61_CHICK	1	39.4
F1P2F4	tr|F1P2F4|F1P2F4_CHICK Uncharacterized protein OS=Gallus gallus OX=9031 GN=MRPL22 PE=3 SV=2	MRPL22	1	23.9
A0A1D5PYU9	tr|A0A1D5PYU9|A0A1D5PYU9_CHICK Uncharacterized protein OS=Gallus gallus OX=9031 GN=BPHL PE=4 SV=1	BPHL	1	31.8
Q5ZHQ8	tr|Q5ZHQ8|Q5ZHQ8_CHICK Transcription elongation factor A1 OS=Gallus gallus OX=9031 GN=TCEA1 PE=2 SV=1	TCEA1	1	34.0
A0A1D5PW56	tr|A0A1D5PW56|A0A1D5PW56_CHICK Uncharacterized protein OS=Gallus gallus OX=9031 PE=4 SV=1	tr|A0A1D5PW56|A0A1D5PW56_CHICK	2	48.2
A0A1L1RZI3	tr|A0A1L1RZI3|A0A1L1RZI3_CHICK Uncharacterized protein OS=Gallus gallus OX=9031 GN=MRPL12 PE=4 SV=1	MRPL12	1	19.7
A0A1L1RUU2	tr|A0A1L1RUU2|A0A1L1RUU2_CHICK Membrane-associated progesterone receptor component 1 OS=Gallus gallus OX=9031 GN=PGRMC1 PE=3 SV=1	PGRMC1	1	17.4
F1NYD4	tr|F1NYD4|F1NYD4_CHICK Uncharacterized protein OS=Gallus gallus OX=9031 GN=CLNS1A PE=4 SV=3	CLNS1A	2	26.6
E1C1B4	tr|E1C1B4|E1C1B4_CHICK Uncharacterized protein OS=Gallus gallus OX=9031 GN=GALK1 PE=4 SV=2	GALK1	1	41.6
F1NY35	tr|F1NY35|F1NY35_CHICK Uncharacterized protein OS=Gallus gallus OX=9031 GN=MZT1 PE=4 SV=2	MZT1	1	7.81
F1NUW0	tr|F1NUW0|F1NUW0_CHICK Uncharacterized protein OS=Gallus gallus OX=9031 GN=HIGD2A PE=4 SV=3	HIGD2A	1	10.1
E1BV78	tr|E1BV78|E1BV78_CHICK Uncharacterized protein OS=Gallus gallus OX=9031 GN=FGG PE=4 SV=2	FGG	1	50.0
F1NAB5	tr|F1NAB5|F1NAB5_CHICK Uncharacterized protein OS=Gallus gallus OX=9031 GN=RBP5 PE=4 SV=2	RBP5	1	15.9
Q5ZJ49	tr|Q5ZJ49|Q5ZJ49_CHICK Peptidase, mitochondrial processing alpha subunit OS=Gallus gallus OX=9031 GN=PMPCA PE=2 SV=1	PMPCA	1	57.5
Q5ZLX0	tr|Q5ZLX0|Q5ZLX0_CHICK Uncharacterized protein OS=Gallus gallus OX=9031 GN=PGRMC2 PE=2 SV=1	PGRMC2	3	21.6
Q5ZMH8	tr|Q5ZMH8|Q5ZMH8_CHICK N-acetylneuraminate synthase OS=Gallus gallus OX=9031 GN=NANS PE=2 SV=1	NANS	2	40.1
H9L0I5	tr|H9L0I5|H9L0I5_CHICK Uncharacterized protein OS=Gallus gallus OX=9031 GN=MRPL10 PE=4 SV=3	MRPL10	2	29.0
P18944	sp|P18944|COX2_CHICK Cytochrome c oxidase subunit 2 OS=Gallus gallus OX=9031 GN=MT-CO2 PE=3 SV=1	MT-CO2	1	25.6
A0A1D5PK12	tr|A0A1D5PK12|A0A1D5PK12_CHICK Uncharacterized protein OS=Gallus gallus OX=9031 GN=LAMANL PE=4 SV=1	LAMANL	1	37.5
Q5ZKE7	sp|Q5ZKE7|KCY_CHICK UMP-CMP kinase OS=Gallus gallus OX=9031 GN=CMPK PE=2 SV=1	CMPK	1	22.2
A0A1D5NXV1	tr|A0A1D5NXV1|A0A1D5NXV1_CHICK Tubulin alpha chain OS=Gallus gallus OX=9031 GN=TUBA1C PE=3 SV=1	TUBA1C	1	49.8
A0A1D5P6S1	tr|A0A1D5P6S1|A0A1D5P6S1_CHICK Uncharacterized protein OS=Gallus gallus OX=9031 GN=POLR2E PE=4 SV=1	POLR2E	3	22.0
F1NZA1	tr|F1NZA1|F1NZA1_CHICK Uncharacterized protein OS=Gallus gallus OX=9031 GN=TTLL12 PE=4 SV=1	TTLL12	2	72.8
Q5ZM58	tr|Q5ZM58|Q5ZM58_CHICK ARP1 actin related protein 1 homolog A OS=Gallus gallus OX=9031 GN=ACTR1A PE=2 SV=1	ACTR1A	3	42.6
Q58I02	tr|Q58I02|Q58I02_CHICK Nicotinamide phosphoribosyltransferase OS=Gallus gallus OX=9031 GN=PBEF1 PE=2 SV=1	NAMPT	2	55.6
A0A1D5PRZ0	tr|A0A1D5PRZ0|A0A1D5PRZ0_CHICK Uncharacterized protein OS=Gallus gallus OX=9031 GN=GGA1 PE=4 SV=1	GGA1	1	73.0
E1C310	tr|E1C310|E1C310_CHICK Uncharacterized protein OS=Gallus gallus OX=9031 GN=BCAP29 PE=4 SV=1	BCAP29	1	27.8
A0A1D5PD80	tr|A0A1D5PD80|A0A1D5PD80_CHICK Uncharacterized protein OS=Gallus gallus OX=9031 PE=4 SV=1	tr|A0A1D5PD80|A0A1D5PD80_CHICK	1	37.5
P28675	sp|P28675|PGS2_CHICK Decorin OS=Gallus gallus OX=9031 GN=DCN PE=1 SV=1	DCN	3	39.7
F1NVJ0	tr|F1NVJ0|F1NVJ0_CHICK 4-hydroxyphenylpyruvate dioxygenase OS=Gallus gallus OX=9031 GN=HPD PE=3 SV=3	HPD	1	45.0
A0A1D5PBF6	tr|A0A1D5PBF6|A0A1D5PBF6_CHICK Uncharacterized protein OS=Gallus gallus OX=9031 GN=FLII PE=4 SV=1	FLII	1	143.9
A0A1D5P7X9	tr|A0A1D5P7X9|A0A1D5P7X9_CHICK Cytochrome b-c1 complex subunit 7 OS=Gallus gallus OX=9031 GN=UQCRB PE=3 SV=1	UQCRB	2	13.5
F1P510	tr|F1P510|F1P510_CHICK Catenin alpha-2 OS=Gallus gallus OX=9031 GN=CTNNA2 PE=4 SV=2	CTNNA2	2	61.7
Q5ZLF8	tr|Q5ZLF8|Q5ZLF8_CHICK Uncharacterized protein OS=Gallus gallus OX=9031 GN=MAP1LC3B PE=2 SV=1	MAP1LC3B	1	14.6
F1NGG2	tr|F1NGG2|F1NGG2_CHICK Uncharacterized protein OS=Gallus gallus OX=9031 GN=SNX12 PE=4 SV=2	SNX12	1	18.8
Q5ZJL3	tr|Q5ZJL3|Q5ZJL3_CHICK Proteasome inhibitor subunit 1 OS=Gallus gallus OX=9031 GN=PSMF1 PE=2 SV=1	PSMF1	1	29.1
A0A1D5P8R7	tr|A0A1D5P8R7|A0A1D5P8R7_CHICK Uncharacterized protein OS=Gallus gallus OX=9031 GN=RPRD1B PE=4 SV=1	CREPT	2	33.5
A0A1D5PU96	tr|A0A1D5PU96|A0A1D5PU96_CHICK Ubiquitin carboxyl-terminal hydrolase 10 OS=Gallus gallus OX=9031 GN=USP10 PE=3 SV=1	USP10	1	86.4
F1NYW0	tr|F1NYW0|F1NYW0_CHICK Tyrosine-protein phosphatase non-receptor type OS=Gallus gallus OX=9031 GN=PTPN2 PE=3 SV=3	PTPN2	1	45.4
F1NCB0	tr|F1NCB0|F1NCB0_CHICK DNA-directed RNA polymerase subunit beta OS=Gallus gallus OX=9031 GN=POLR2B PE=3 SV=1	POLR2B	1	133.8
A0A1D5NXJ9	tr|A0A1D5NXJ9|A0A1D5NXJ9_CHICK Uncharacterized protein OS=Gallus gallus OX=9031 GN=CAPG PE=4 SV=1	CAPG	3	49.7
P02606	sp|P02606|MLEC_CHICK Myosin light chain 1, cardiac muscle OS=Gallus gallus OX=9031 PE=1 SV=3	MYL3	3	22.0
P21642	sp|P21642|PCKGM_CHICK Phosphoenolpyruvate carboxykinase [GTP], mitochondrial OS=Gallus gallus OX=9031 GN=PCK2 PE=1 SV=2	PCK2	1	71.1
A0A1L1RXT6	tr|A0A1L1RXT6|A0A1L1RXT6_CHICK Uncharacterized protein OS=Gallus gallus OX=9031 PE=4 SV=1	tr|A0A1L1RXT6|A0A1L1RXT6_CHICK	1	39.7
A0A1D5PZ71	tr|A0A1D5PZ71|A0A1D5PZ71_CHICK Uncharacterized protein OS=Gallus gallus OX=9031 PE=4 SV=1	tr|A0A1D5PZ71|A0A1D5PZ71_CHICK	1	18.7
A0A1L1RNU7	tr|A0A1L1RNU7|A0A1L1RNU7_CHICK Uncharacterized protein OS=Gallus gallus OX=9031 GN=TYMS PE=4 SV=1	TYMS	1	20.7
F1N8S6	tr|F1N8S6|F1N8S6_CHICK Uncharacterized protein OS=Gallus gallus OX=9031 GN=MICALL1 PE=4 SV=1	MICALL1	2	43.2
F1NDS2	tr|F1NDS2|F1NDS2_CHICK Uncharacterized protein OS=Gallus gallus OX=9031 GN=MRPL39 PE=4 SV=2	MRPL39	1	37.5
Q9I8G9	sp|Q9I8G9|RBBP7_CHICK Histone-binding protein RBBP7 OS=Gallus gallus OX=9031 GN=RBBP7 PE=1 SV=1	RBBP7	1	47.7
Q5F3I0	sp|Q5F3I0|PRRC1_CHICK Protein PRRC1 OS=Gallus gallus OX=9031 GN=PRRC1 PE=2 SV=2	PRRC1	2	45.9
Q5F491	tr|Q5F491|Q5F491_CHICK Uncharacterized protein OS=Gallus gallus OX=9031 GN=DDX3X PE=2 SV=1	DDX3X	2	72.0
E1BSA7	tr|E1BSA7|E1BSA7_CHICK Uncharacterized protein OS=Gallus gallus OX=9031 GN=SEC24A PE=4 SV=3	SEC24A	1	120.0
A0A1L1RVN4	tr|A0A1L1RVN4|A0A1L1RVN4_CHICK Peptidyl-prolyl cis-trans isomerase OS=Gallus gallus OX=9031 GN=PPIC PE=3 SV=1	PPIC	1	21.9
A0A1L1RJZ0	tr|A0A1L1RJZ0|A0A1L1RJZ0_CHICK Uncharacterized protein OS=Gallus gallus OX=9031 GN=STX7 PE=4 SV=1	STX7	2	21.5
A0A1D5P384	tr|A0A1D5P384|A0A1D5P384_CHICK Uncharacterized protein OS=Gallus gallus OX=9031 GN=NDUFB7 PE=4 SV=1	NDUFB7	1	14.8
A0A1L1RV80	tr|A0A1L1RV80|A0A1L1RV80_CHICK Uncharacterized protein OS=Gallus gallus OX=9031 GN=FLOT2 PE=4 SV=1	FLOT2	1	35.6
A0A1D5NY58	tr|A0A1D5NY58|A0A1D5NY58_CHICK 28S ribosomal protein S7, mitochondrial OS=Gallus gallus OX=9031 GN=MRPS7 PE=4 SV=1	MRPS7	1	17.4
F1NH84	tr|F1NH84|F1NH84_CHICK GTP:AMP phosphotransferase AK3, mitochondrial OS=Gallus gallus OX=9031 GN=AK3 PE=3 SV=2	AK3	1	25.6
A0A1D5PQL8	tr|A0A1D5PQL8|A0A1D5PQL8_CHICK Uncharacterized protein OS=Gallus gallus OX=9031 GN=CARHSP1 PE=4 SV=1	CARHSP1	2	16.5
F1NKW4	tr|F1NKW4|F1NKW4_CHICK Uncharacterized protein OS=Gallus gallus OX=9031 GN=IAH1 PE=4 SV=2	IAH1	2	27.7
A0A1D5PG13	tr|A0A1D5PG13|A0A1D5PG13_CHICK Sec61 translocon gamma subunit OS=Gallus gallus OX=9031 GN=SEC61G PE=3 SV=1	SEC61G	2	7.74
R4GM73	tr|R4GM73|R4GM73_CHICK Mitochondrial ribosomal protein S33 OS=Gallus gallus OX=9031 GN=MRPS33 PE=4 SV=1	MRPS33	1	12.7
F1NCV6	tr|F1NCV6|F1NCV6_CHICK Uncharacterized protein OS=Gallus gallus OX=9031 GN=ASB3 PE=4 SV=1	ASB3	1	60.6
Q5ZL27	tr|Q5ZL27|Q5ZL27_CHICK LSM14A, mRNA processing body assembly factor OS=Gallus gallus OX=9031 GN=LSM14A PE=2 SV=1	LSM14A	1	50.3
Q5ZIE0	tr|Q5ZIE0|Q5ZIE0_CHICK Eukaryotic translation initiation factor 5 OS=Gallus gallus OX=9031 GN=EIF5 PE=2 SV=1	EIF5	1	49.1
F1NBA8	tr|F1NBA8|F1NBA8_CHICK Uncharacterized protein OS=Gallus gallus OX=9031 GN=IPO7 PE=4 SV=3	IPO7	1	119.4
A0A1L1RJW7	tr|A0A1L1RJW7|A0A1L1RJW7_CHICK Glutathione S-transferase kappa OS=Gallus gallus OX=9031 GN=GSTK1 PE=3 SV=1	GSTK1	1	25.4
F1NB64	tr|F1NB64|F1NB64_CHICK Uncharacterized protein OS=Gallus gallus OX=9031 GN=ACAA1 PE=3 SV=2	ACAA1	1	44.6
A0A1D5P835	tr|A0A1D5P835|A0A1D5P835_CHICK Uncharacterized protein OS=Gallus gallus OX=9031 GN=NECAP1 PE=4 SV=1	NECAP1	1	29.7
Q5ZMV3	sp|Q5ZMV3|NC2B_CHICK Protein Dr1 OS=Gallus gallus OX=9031 GN=DR1 PE=2 SV=1	DR1	1	19.4
A0A1L1RRK1	tr|A0A1L1RRK1|A0A1L1RRK1_CHICK Uncharacterized protein OS=Gallus gallus OX=9031 GN=RPL14 PE=4 SV=1	RPL14	1	11.3
A0A1D5PZX9	tr|A0A1D5PZX9|A0A1D5PZX9_CHICK Uncharacterized protein OS=Gallus gallus OX=9031 PE=3 SV=1	CHMP2A	1	23.6
E1C9C4	tr|E1C9C4|E1C9C4_CHICK 3-hydroxy-3-methylglutaryl coenzyme A synthase OS=Gallus gallus OX=9031 GN=HMGCS2 PE=3 SV=4	HMGCS2	1	55.1
F1NA16	tr|F1NA16|F1NA16_CHICK Uncharacterized protein OS=Gallus gallus OX=9031 GN=SREK1 PE=4 SV=3	SREK1	1	43.5
A0A1D5PY21	tr|A0A1D5PY21|A0A1D5PY21_CHICK Uncharacterized protein OS=Gallus gallus OX=9031 GN=FUNDC2 PE=4 SV=1	FUNDC2	1	16.4
E1C2C2	tr|E1C2C2|E1C2C2_CHICK Uncharacterized protein OS=Gallus gallus OX=9031 PE=4 SV=3	tr|E1C2C2|E1C2C2_CHICK	1	23.7
R4GJH2	tr|R4GJH2|R4GJH2_CHICK NADH dehydrogenase [ubiquinone] 1 beta subcomplex subunit 4 OS=Gallus gallus OX=9031 GN=NDUFB4 PE=4 SV=2	NDUFB4	1	15.1
A0A1L1RRC4	tr|A0A1L1RRC4|A0A1L1RRC4_CHICK Uncharacterized protein OS=Gallus gallus OX=9031 GN=ACAD8 PE=3 SV=1	ACAD8	1	44.1
Q5ZHT5	tr|Q5ZHT5|Q5ZHT5_CHICK Mitochondrial ribosomal protein L43 OS=Gallus gallus OX=9031 GN=MRPL43 PE=2 SV=1	MRPL43	1	16.5
A0A1L1RY20	tr|A0A1L1RY20|A0A1L1RY20_CHICK Uncharacterized protein OS=Gallus gallus OX=9031 GN=DUT PE=4 SV=1	DUT	1	7.87
E1BVY1	tr|E1BVY1|E1BVY1_CHICK PHD finger protein 3 OS=Gallus gallus OX=9031 GN=PHF3 PE=4 SV=3	PHF3	1	220.5
E1BS67	tr|E1BS67|E1BS67_CHICK Serine hydroxymethyltransferase OS=Gallus gallus OX=9031 GN=SHMT1 PE=3 SV=4	SHMT1	1	54.4
R4GGS3	tr|R4GGS3|R4GGS3_CHICK Uncharacterized protein OS=Gallus gallus OX=9031 GN=HINT2Z PE=4 SV=2	HINT2Z	1	16.9
A0A1D5P7Q4	tr|A0A1D5P7Q4|A0A1D5P7Q4_CHICK Coronin OS=Gallus gallus OX=9031 GN=CORO7 PE=3 SV=1	CORO7	2	114.0
Q5F3C9	tr|Q5F3C9|Q5F3C9_CHICK SH3 domain-binding glutamic acid-rich-like protein OS=Gallus gallus OX=9031 GN=SH3BGRL PE=2 SV=1	SH3BGRL	2	12.8
R4GLI2	tr|R4GLI2|R4GLI2_CHICK GMP reductase OS=Gallus gallus OX=9031 GN=GMPR PE=3 SV=2	GMPR	1	37.3
E1BT98	tr|E1BT98|E1BT98_CHICK Uncharacterized protein OS=Gallus gallus OX=9031 GN=TMEM259 PE=4 SV=3	TMEM259	1	81.3
P38024	sp|P38024|PUR6_CHICK Multifunctional protein ADE2 OS=Gallus gallus OX=9031 GN=AIRC PE=2 SV=1	PAICS	2	47.2
Q5ZJH9	sp|Q5ZJH9|DKC1_CHICK H/ACA ribonucleoprotein complex subunit DKC1 OS=Gallus gallus OX=9031 GN=DKC1 PE=2 SV=1	DKC1	1	58.2
F1NFY2	tr|F1NFY2|F1NFY2_CHICK Glycerol-3-phosphate dehydrogenase [NAD(+)] OS=Gallus gallus OX=9031 GN=GPD1L2 PE=3 SV=2	GPD1L2	2	38.5
F1NKY1	tr|F1NKY1|F1NKY1_CHICK Uncharacterized protein OS=Gallus gallus OX=9031 GN=AMACR PE=4 SV=2	AMACR	1	42.9
A0A1L1RZS6	tr|A0A1L1RZS6|A0A1L1RZS6_CHICK Uncharacterized protein OS=Gallus gallus OX=9031 GN=THRAP3 PE=4 SV=1	THRAP3	1	71.6
A0A1L1RZS5	tr|A0A1L1RZS5|A0A1L1RZS5_CHICK Uncharacterized protein OS=Gallus gallus OX=9031 GN=RIDA PE=4 SV=1	RIDA	1	14.8
Q5ZIP7	tr|Q5ZIP7|Q5ZIP7_CHICK Uncharacterized protein OS=Gallus gallus OX=9031 GN=RAB5A PE=2 SV=1	RAB5A	1	23.5
Q5ZK05	sp|Q5ZK05|TOLIP_CHICK Toll-interacting protein OS=Gallus gallus OX=9031 GN=TOLLIP PE=2 SV=1	TOLLIP	1	30.5
E1C962	tr|E1C962|E1C962_CHICK U6 snRNA-associated Sm-like protein LSm1 OS=Gallus gallus OX=9031 GN=LSM1 PE=3 SV=2	LSM1	1	15.2
A0A1D5P4H7	tr|A0A1D5P4H7|A0A1D5P4H7_CHICK Uncharacterized protein OS=Gallus gallus OX=9031 GN=SH3BGR PE=4 SV=1	SH3BGR	1	17.4
Q5ZHM5	sp|Q5ZHM5|RER1_CHICK Protein RER1 OS=Gallus gallus OX=9031 GN=RER1 PE=2 SV=1	RER1	2	23.0
E1BZT5	tr|E1BZT5|E1BZT5_CHICK Uncharacterized protein OS=Gallus gallus OX=9031 GN=PRPF8 PE=4 SV=1	PRPF8	1	273.6
A0A1D5P251	tr|A0A1D5P251|A0A1D5P251_CHICK Uncharacterized protein OS=Gallus gallus OX=9031 GN=MAP1S PE=4 SV=1	MAP1S	1	127.5
Q5F3B9	tr|Q5F3B9|Q5F3B9_CHICK Succinate--CoA ligase [ADP-forming] subunit beta, mitochondrial OS=Gallus gallus OX=9031 GN=SUCLA2 PE=2 SV=1	SUCLA2	3	50.0
A0A1D5PIZ1	tr|A0A1D5PIZ1|A0A1D5PIZ1_CHICK Uncharacterized protein OS=Gallus gallus OX=9031 GN=THOP1 PE=3 SV=1	THOP1	2	78.3
E1BR45	tr|E1BR45|E1BR45_CHICK Uncharacterized protein OS=Gallus gallus OX=9031 PE=4 SV=3	tr|E1BR45|E1BR45_CHICK	1	57.9
A0A1D5NYP9	tr|A0A1D5NYP9|A0A1D5NYP9_CHICK Uncharacterized protein OS=Gallus gallus OX=9031 GN=TRIM7,2 PE=4 SV=1	TRIM7,2	1	56.4
A0A1D5PQC1	tr|A0A1D5PQC1|A0A1D5PQC1_CHICK Uncharacterized protein OS=Gallus gallus OX=9031 GN=ARVCF PE=4 SV=1	ARVCF	1	109.7
P08285	sp|P08285|H103_CHICK Histone H1,03 OS=Gallus gallus OX=9031 PE=3 SV=2	sp|P08285|H103_CHICK	1	22.5
A0A1D5P655	tr|A0A1D5P655|A0A1D5P655_CHICK Uncharacterized protein OS=Gallus gallus OX=9031 GN=CYFIP2 PE=4 SV=1	CYFIP2	1	137.7
Q5ZIR8	sp|Q5ZIR8|TIM9_CHICK Mitochondrial import inner membrane translocase subunit Tim9 OS=Gallus gallus OX=9031 GN=TIMM9 PE=3 SV=1	TIMM9	1	10.5
F1NY62	tr|F1NY62|F1NY62_CHICK Uncharacterized protein OS=Gallus gallus OX=9031 GN=PGAM5 PE=4 SV=3	PGAM5	1	32.0
Q01635	sp|Q01635|LAMB1_CHICK Laminin subunit beta-1 (Fragment) OS=Gallus gallus OX=9031 GN=LAMB1 PE=2 SV=1	LAMB1	1	34.8
A0A1D5P1J7	tr|A0A1D5P1J7|A0A1D5P1J7_CHICK Uncharacterized protein OS=Gallus gallus OX=9031 GN=ATP5J2 PE=4 SV=1	ATP5J2	1	10.3
E1BSF5	tr|E1BSF5|E1BSF5_CHICK Branched-chain-amino-acid aminotransferase OS=Gallus gallus OX=9031 GN=BCAT1 PE=3 SV=3	BCAT1	2	43.6
P50594	sp|P50594|MGN_CHICK Protein mago nashi homolog OS=Gallus gallus OX=9031 GN=MAGOH PE=2 SV=2	MAGOH	1	17.1
A0A1L1S0C5	tr|A0A1L1S0C5|A0A1L1S0C5_CHICK Uncharacterized protein OS=Gallus gallus OX=9031 GN=SNX1 PE=4 SV=1	SNX1	2	58.1
A0A1D5P692	tr|A0A1D5P692|A0A1D5P692_CHICK Uncharacterized protein OS=Gallus gallus OX=9031 GN=HNMT PE=4 SV=1	HNMT	1	6.96
A0A1L1S0D5	tr|A0A1L1S0D5|A0A1L1S0D5_CHICK Uncharacterized protein OS=Gallus gallus OX=9031 GN=ATP6V1D PE=4 SV=1	ATP6V1D	2	28.2
F1NNE0	tr|F1NNE0|F1NNE0_CHICK Uncharacterized protein OS=Gallus gallus OX=9031 GN=DNAJA3 PE=3 SV=4	DNAJA3	1	41.8
P49024	sp|P49024|PAXI_CHICK Paxillin OS=Gallus gallus OX=9031 GN=PXN PE=1 SV=1	PXN	1	61.2
A0A1D5PZ83	tr|A0A1D5PZ83|A0A1D5PZ83_CHICK Uncharacterized protein OS=Gallus gallus OX=9031 GN=DNAJC19 PE=4 SV=1	DNAJC19	1	12.2
A0A1D5PUF7	tr|A0A1D5PUF7|A0A1D5PUF7_CHICK Uncharacterized protein OS=Gallus gallus OX=9031 GN=TSTA3 PE=3 SV=1	TSTA3	1	36.4
A0A1D5PES5	tr|A0A1D5PES5|A0A1D5PES5_CHICK Uncharacterized protein OS=Gallus gallus OX=9031 GN=SDCBP PE=4 SV=1	SDCBP	2	23.9
F1NYK3	tr|F1NYK3|F1NYK3_CHICK Uncharacterized protein OS=Gallus gallus OX=9031 GN=MCCC1 PE=4 SV=1	MCCC1	1	78.5
A0A1D5PM42	tr|A0A1D5PM42|A0A1D5PM42_CHICK Uncharacterized protein OS=Gallus gallus OX=9031 GN=TRIM28 PE=4 SV=1	TRIM28	1	59.3
A0A1L1RXH5	tr|A0A1L1RXH5|A0A1L1RXH5_CHICK Caldesmon OS=Gallus gallus OX=9031 GN=CALD1 PE=4 SV=1	CALD1	1	78.0
E1BV75	tr|E1BV75|E1BV75_CHICK Uncharacterized protein OS=Gallus gallus OX=9031 GN=DHRS7 PE=3 SV=1	DHRS7	1	37.7
A0A1L1RUG2	tr|A0A1L1RUG2|A0A1L1RUG2_CHICK Uncharacterized protein OS=Gallus gallus OX=9031 GN=MRPL3 PE=3 SV=1	MRPL3	2	27.0
F1NPQ0	tr|F1NPQ0|F1NPQ0_CHICK Uncharacterized protein OS=Gallus gallus OX=9031 GN=PSMD12 PE=4 SV=1	PSMD12	3	53.0
A0A1D5PXR3	tr|A0A1D5PXR3|A0A1D5PXR3_CHICK Calponin OS=Gallus gallus OX=9031 GN=CNN3 PE=3 SV=1	CNN3	2	31.5
A0A1D5PEE1	tr|A0A1D5PEE1|A0A1D5PEE1_CHICK Oxysterol-binding protein OS=Gallus gallus OX=9031 GN=OSBP PE=3 SV=1	OSBP	2	87.8
A0A1D5PJ03	tr|A0A1D5PJ03|A0A1D5PJ03_CHICK Uncharacterized protein OS=Gallus gallus OX=9031 GN=NT5DC2 PE=4 SV=1	NT5DC2	1	65.8
Q5ZMB2	sp|Q5ZMB2|HEBP1_CHICK Heme-binding protein 1 OS=Gallus gallus OX=9031 GN=HEBP1 PE=2 SV=1	HEBP1	1	21.1
Q5ZJ29	tr|Q5ZJ29|Q5ZJ29_CHICK Ornithine aminotransferase OS=Gallus gallus OX=9031 GN=OAT PE=2 SV=1	OAT	2	48.3
A0A1L1RS76	tr|A0A1L1RS76|A0A1L1RS76_CHICK Uncharacterized protein OS=Gallus gallus OX=9031 GN=ETFDH PE=4 SV=1	ETFDH	2	50.2
F1NYG2	tr|F1NYG2|F1NYG2_CHICK Uncharacterized protein OS=Gallus gallus OX=9031 GN=PRMT3 PE=3 SV=2	PRMT3	1	59.4
A0A1D5PVX9	tr|A0A1D5PVX9|A0A1D5PVX9_CHICK Uncharacterized protein OS=Gallus gallus OX=9031 GN=LOC107054363 PE=4 SV=1	LOC107054363	2	17.9
Q5ZKA2	sp|Q5ZKA2|SYIM_CHICK Isoleucine--tRNA ligase, mitochondrial OS=Gallus gallus OX=9031 GN=IARS2 PE=2 SV=1	IARS2	1	112.0
E1C0R9	tr|E1C0R9|E1C0R9_CHICK Uncharacterized protein OS=Gallus gallus OX=9031 GN=EMC7 PE=4 SV=2	EMC7	1	26.7
Q5ZKF5	sp|Q5ZKF5|SKP1_CHICK S-phase kinase-associated protein 1 OS=Gallus gallus OX=9031 GN=SKP1 PE=2 SV=1	SKP1	1	18.7
F1NAS0	tr|F1NAS0|F1NAS0_CHICK Uncharacterized protein OS=Gallus gallus OX=9031 GN=SUGT1 PE=4 SV=3	SUGT1	3	37.2
F1NPH9	tr|F1NPH9|F1NPH9_CHICK Uncharacterized protein OS=Gallus gallus OX=9031 GN=UMPS PE=3 SV=1	UMPS	1	51.9
Q5ZKG8	sp|Q5ZKG8|GET4_CHICK Golgi to ER traffic protein 4 homolog OS=Gallus gallus OX=9031 GN=GET4 PE=2 SV=1	GET4	1	34.6
A0A1L1RZG2	tr|A0A1L1RZG2|A0A1L1RZG2_CHICK Uncharacterized protein OS=Gallus gallus OX=9031 GN=AKR7A2 PE=4 SV=1	AKR7A2	1	19.4
E1BUP6	tr|E1BUP6|E1BUP6_CHICK Uncharacterized protein OS=Gallus gallus OX=9031 GN=PDIA5 PE=4 SV=3	PDIA5	1	60.7
A0A1D5P605	tr|A0A1D5P605|A0A1D5P605_CHICK Uncharacterized protein OS=Gallus gallus OX=9031 GN=SFXN2 PE=4 SV=1	SFXN2	2	29.2
A0A1L1RP55	tr|A0A1L1RP55|A0A1L1RP55_CHICK Uncharacterized protein OS=Gallus gallus OX=9031 PE=4 SV=1	tr|A0A1L1RP55|A0A1L1RP55_CHICK	1	16.5
Q5F485	sp|Q5F485|DDX42_CHICK ATP-dependent RNA helicase DDX42 OS=Gallus gallus OX=9031 GN=DDX42 PE=2 SV=1	DDX42	2	103.1
B0LHV3	tr|B0LHV3|B0LHV3_CHICK Short coiled-coil domain protein variant OS=Gallus gallus OX=9031 GN=BERT PE=2 SV=1	BERT	1	9.37
Q5F408	sp|Q5F408|SYCC_CHICK Cysteine--tRNA ligase, cytoplasmic OS=Gallus gallus OX=9031 GN=CARS PE=2 SV=1	CARS	2	85.8
E1BYN7	tr|E1BYN7|E1BYN7_CHICK Voltage dependent anion channel 1 OS=Gallus gallus OX=9031 GN=VDAC1 PE=4 SV=1	VDAC1	1	30.7
F1NGM2	tr|F1NGM2|F1NGM2_CHICK Uncharacterized protein OS=Gallus gallus OX=9031 GN=COQ8A PE=4 SV=2	COQ8A	2	72.5
Q6XFR1	tr|Q6XFR1|Q6XFR1_CHICK CD47 glycoprotein isoform A OS=Gallus gallus OX=9031 GN=CD47 PE=2 SV=1	CD47	2	34.9
A0A1D5NW89	tr|A0A1D5NW89|A0A1D5NW89_CHICK DNA helicase OS=Gallus gallus OX=9031 GN=MCM5 PE=3 SV=1	MCM5	1	73.6
F1P3Y0	tr|F1P3Y0|F1P3Y0_CHICK Multivesicular body subunit 12B OS=Gallus gallus OX=9031 GN=MVB12B PE=4 SV=1	MVB12B	1	31.8
F1NLE4	tr|F1NLE4|F1NLE4_CHICK Glutathione synthetase OS=Gallus gallus OX=9031 GN=GSS PE=3 SV=2	GSS	1	52.3
F1NWZ2	tr|F1NWZ2|F1NWZ2_CHICK Uncharacterized protein OS=Gallus gallus OX=9031 GN=CSRP3 PE=4 SV=2	CSRP3	2	20.8
F1NQC6	tr|F1NQC6|F1NQC6_CHICK Uncharacterized protein OS=Gallus gallus OX=9031 GN=DHTKD1 PE=4 SV=3	DHTKD1	3	103.1
Q9W6H0	sp|Q9W6H0|MIME_CHICK Mimecan OS=Gallus gallus OX=9031 GN=OGN PE=2 SV=1	OGN	3	33.2
R4GH36	tr|R4GH36|R4GH36_CHICK Uncharacterized protein OS=Gallus gallus OX=9031 GN=SNRPB2 PE=4 SV=1	SNRPB2	2	25.6
Q5ZL56	tr|Q5ZL56|Q5ZL56_CHICK Acyl-CoA dehydrogenase short chain OS=Gallus gallus OX=9031 GN=ACADS PE=2 SV=1	ACADS	2	44.6
E1C1R8	tr|E1C1R8|E1C1R8_CHICK Uncharacterized protein OS=Gallus gallus OX=9031 GN=MSI2 PE=4 SV=2	MSI2	1	37.0
A0A1D5P179	tr|A0A1D5P179|A0A1D5P179_CHICK Uncharacterized protein OS=Gallus gallus OX=9031 GN=NDUFA13 PE=4 SV=1	NDUFA13	2	16.8
P50147	sp|P50147|GNAI2_CHICK Guanine nucleotide-binding protein G(i) subunit alpha-2 OS=Gallus gallus OX=9031 GN=GNAI2 PE=2 SV=2	GNAI2	2	40.6
A0A1D5P0B9	tr|A0A1D5P0B9|A0A1D5P0B9_CHICK Uncharacterized protein OS=Gallus gallus OX=9031 GN=EXOSC7 PE=4 SV=1	EXOSC7	1	31.6
F1NPT0	tr|F1NPT0|F1NPT0_CHICK Uncharacterized protein OS=Gallus gallus OX=9031 GN=DNM1L PE=3 SV=1	DNM1L	3	77.7
E1C0J4	tr|E1C0J4|E1C0J4_CHICK Uncharacterized protein OS=Gallus gallus OX=9031 GN=UPF1 PE=4 SV=3	UPF1	3	123.4
A0A1L1RTT4	tr|A0A1L1RTT4|A0A1L1RTT4_CHICK Uncharacterized protein OS=Gallus gallus OX=9031 GN=STOM PE=4 SV=1	STOM	2	12.1
A0A1L1RU16	tr|A0A1L1RU16|A0A1L1RU16_CHICK Uncharacterized protein OS=Gallus gallus OX=9031 GN=PEX6 PE=4 SV=1	PEX6	1	75.2
A0A1D5PDQ5	tr|A0A1D5PDQ5|A0A1D5PDQ5_CHICK Transferrin receptor protein 1 OS=Gallus gallus OX=9031 GN=TFRC PE=4 SV=1	TFRC	2	81.0
E1BZC7	tr|E1BZC7|E1BZC7_CHICK Mitochondrial ribosomal protein L40 OS=Gallus gallus OX=9031 PE=4 SV=3	tr|E1BZC7|E1BZC7_CHICK	1	19.5
A0A1D5PWD7	tr|A0A1D5PWD7|A0A1D5PWD7_CHICK Uncharacterized protein OS=Gallus gallus OX=9031 PE=4 SV=1	tr|A0A1D5PWD7|A0A1D5PWD7_CHICK	1	32.8
A0A1L1RU99	tr|A0A1L1RU99|A0A1L1RU99_CHICK Uncharacterized protein OS=Gallus gallus OX=9031 GN=RPS15A PE=4 SV=1	RPS15A	3	11.5
E1BX85	tr|E1BX85|E1BX85_CHICK Uncharacterized protein OS=Gallus gallus OX=9031 GN=GSTO1 PE=3 SV=1	GSTO1	1	27.2
Q5ZLN4	sp|Q5ZLN4|FEN1_CHICK Flap endonuclease 1 OS=Gallus gallus OX=9031 GN=FEN1 PE=2 SV=1	FEN1	1	43.0
A0A1D5PLT1	tr|A0A1D5PLT1|A0A1D5PLT1_CHICK Uncharacterized protein OS=Gallus gallus OX=9031 GN=PPM1F PE=3 SV=2	PPM1F	1	42.8
A0A1D5P4Q6	tr|A0A1D5P4Q6|A0A1D5P4Q6_CHICK Uncharacterized protein OS=Gallus gallus OX=9031 GN=IDE PE=3 SV=1	IDE	1	117.9
F1NGE9	tr|F1NGE9|F1NGE9_CHICK Uncharacterized protein OS=Gallus gallus OX=9031 GN=PTRHD1 PE=4 SV=3	PTRHD1	1	13.7
F1N9S2	tr|F1N9S2|F1N9S2_CHICK Uncharacterized protein OS=Gallus gallus OX=9031 GN=GSTZ1 PE=3 SV=3	GSTZ1	1	24.0
A0A1D5PK88	tr|A0A1D5PK88|A0A1D5PK88_CHICK Uncharacterized protein OS=Gallus gallus OX=9031 GN=SRSF7L PE=4 SV=1	SRSF7	1	24.0
F1NXS9	tr|F1NXS9|F1NXS9_CHICK Lens epithelium-derived growth factor OS=Gallus gallus OX=9031 GN=PSIP1 PE=4 SV=2	PSIP1	2	64.9
P16053	sp|P16053|NFM_CHICK Neurofilament medium polypeptide OS=Gallus gallus OX=9031 GN=NEFM PE=2 SV=2	NEFM	2	95.8
F1P5S9	tr|F1P5S9|F1P5S9_CHICK Uncharacterized protein OS=Gallus gallus OX=9031 GN=THUMPD3 PE=4 SV=3	THUMPD3	2	39.1
Q5F499	sp|Q5F499|OPA1_CHICK Dynamin-like 120 kDa protein, mitochondrial OS=Gallus gallus OX=9031 GN=OPA1 PE=2 SV=1	OPA1	1	113.4
F1NPK5	tr|F1NPK5|F1NPK5_CHICK Microsomal triglyceride transfer protein large subunit-like protein OS=Gallus gallus OX=9031 GN=MTTPL PE=2 SV=2	MTTPL	1	96.7
A0A1L1RNZ2	tr|A0A1L1RNZ2|A0A1L1RNZ2_CHICK 60S ribosomal protein L29 OS=Gallus gallus OX=9031 GN=RPL29 PE=3 SV=1	RPL29	1	8.41
A0A1D5P2Q8	tr|A0A1D5P2Q8|A0A1D5P2Q8_CHICK Uncharacterized protein OS=Gallus gallus OX=9031 GN=LOC107080643 PE=4 SV=1	LOC107080643	1	27.6
E1C0M1	tr|E1C0M1|E1C0M1_CHICK Uncharacterized protein OS=Gallus gallus OX=9031 GN=RBP7 PE=3 SV=2	RBP7	2	15.6
A0A1L1RME9	tr|A0A1L1RME9|A0A1L1RME9_CHICK Uncharacterized protein OS=Gallus gallus OX=9031 GN=NPLOC4 PE=4 SV=1	NPLOC4	1	60.3
A0A1D5P2B1	tr|A0A1D5P2B1|A0A1D5P2B1_CHICK Protein quaking OS=Gallus gallus OX=9031 GN=QKI PE=4 SV=1	QKI	1	34.7
F1NL83	tr|F1NL83|F1NL83_CHICK Uncharacterized protein OS=Gallus gallus OX=9031 GN=COX7B PE=4 SV=3	COX7B	1	8.92
A0A1D5PFS5	tr|A0A1D5PFS5|A0A1D5PFS5_CHICK Maturin, neural progenitor differentiation regulator homolog OS=Gallus gallus OX=9031 PE=4 SV=1	tr|A0A1D5PFS5|A0A1D5PFS5_CHICK	1	15.9
E1C123	tr|E1C123|E1C123_CHICK Uncharacterized protein OS=Gallus gallus OX=9031 GN=AHSA1 PE=4 SV=1	AHSA1	2	38.0
E1C5A3	tr|E1C5A3|E1C5A3_CHICK Serine/threonine protein phosphatase 2A regulatory subunit OS=Gallus gallus OX=9031 GN=PPP2R5A PE=3 SV=3	PPP2R5A	2	55.3
E1BYM1	tr|E1BYM1|E1BYM1_CHICK mRNA cap guanine-N7 methyltransferase OS=Gallus gallus OX=9031 GN=RNMT PE=3 SV=1	RNMT	1	47.5
Q5ZM14	sp|Q5ZM14|NHRF1_CHICK Na(+)/H(+) exchange regulatory cofactor NHE-RF1 OS=Gallus gallus OX=9031 GN=SLC9A3R1 PE=2 SV=1	SLC9A3R1	2	35.8
E1BQU2	tr|E1BQU2|E1BQU2_CHICK Phosphoacetylglucosamine mutase OS=Gallus gallus OX=9031 GN=PGM3 PE=3 SV=3	PGM3	1	63.1
Q5ZJM9	sp|Q5ZJM9|SUMO2_CHICK Small ubiquitin-related modifier 2 OS=Gallus gallus OX=9031 GN=SUMO2 PE=3 SV=1	SUMO3	3	10.9
E1BRL4	tr|E1BRL4|E1BRL4_CHICK Synaptosomal-associated protein OS=Gallus gallus OX=9031 GN=SNAP23 PE=3 SV=1	SNAP23	2	23.6
A0A1D5P5E0	tr|A0A1D5P5E0|A0A1D5P5E0_CHICK Uncharacterized protein OS=Gallus gallus OX=9031 GN=RAP1GDS1 PE=4 SV=1	RAP1GDS1	3	61.0
F1P4U8	tr|F1P4U8|F1P4U8_CHICK Uncharacterized protein OS=Gallus gallus OX=9031 GN=LOC100857197 PE=4 SV=3	LOC100857197	1	61.4
R4GMB6	tr|R4GMB6|R4GMB6_CHICK Farnesyl pyrophosphate synthase OS=Gallus gallus OX=9031 GN=FDPS PE=3 SV=2	FDPS	2	40.5
A0A1D5PVE1	tr|A0A1D5PVE1|A0A1D5PVE1_CHICK Uncharacterized protein OS=Gallus gallus OX=9031 GN=TRIM54 PE=4 SV=1	TRIM54	3	42.2
A0A1L1RVR6	tr|A0A1L1RVR6|A0A1L1RVR6_CHICK Uncharacterized protein OS=Gallus gallus OX=9031 GN=PSMD3 PE=4 SV=1	PSMD3	2	42.8
A0A1D5PLK4	tr|A0A1D5PLK4|A0A1D5PLK4_CHICK Collagen alpha-2(VI) chain OS=Gallus gallus OX=9031 GN=COL6A2 PE=4 SV=1	COL6A2	1	107.4
Q5F420	tr|Q5F420|Q5F420_CHICK Acyl-CoA synthetase long chain family member 1 OS=Gallus gallus OX=9031 GN=ACSL1 PE=2 SV=1	ACSL1	1	78.6
A0A1D5P758	tr|A0A1D5P758|A0A1D5P758_CHICK Uncharacterized protein OS=Gallus gallus OX=9031 GN=ANK2 PE=4 SV=1	ANK2	2	224.2
A0A1D5NV38	tr|A0A1D5NV38|A0A1D5NV38_CHICK Uncharacterized protein OS=Gallus gallus OX=9031 GN=SNX2 PE=4 SV=1	SNX2	1	66.5
Q5ZIQ3	sp|Q5ZIQ3|HNRPK_CHICK Heterogeneous nuclear ribonucleoprotein K OS=Gallus gallus OX=9031 GN=HNRNPK PE=2 SV=1	HNRNPK	1	47.3
A0A1D5PGI3	tr|A0A1D5PGI3|A0A1D5PGI3_CHICK Sideroflexin OS=Gallus gallus OX=9031 GN=SFXN1 PE=3 SV=1	SFXN1	3	34.3
A0A1D5PKI8	tr|A0A1D5PKI8|A0A1D5PKI8_CHICK Uncharacterized protein OS=Gallus gallus OX=9031 GN=GPC4 PE=3 SV=1	GPC4	1	84.6
E1BWV0	tr|E1BWV0|E1BWV0_CHICK Uncharacterized protein OS=Gallus gallus OX=9031 GN=FAM96B PE=4 SV=1	FAM96B	1	17.8
A0A1D5NXT6	tr|A0A1D5NXT6|A0A1D5NXT6_CHICK Uncharacterized protein OS=Gallus gallus OX=9031 GN=TRIM55 PE=4 SV=1	TRIM55	1	50.9
Q5ZHX1	sp|Q5ZHX1|RAP1B_CHICK Ras-related protein Rap-1b OS=Gallus gallus OX=9031 GN=RAP1B PE=2 SV=1	RAP1A	2	20.8
E1BZ75	tr|E1BZ75|E1BZ75_CHICK U6 snRNA-associated Sm-like protein LSm8 OS=Gallus gallus OX=9031 GN=LSM8 PE=3 SV=3	LSM8	3	10.4
A0A1D5PII9	tr|A0A1D5PII9|A0A1D5PII9_CHICK Uncharacterized protein OS=Gallus gallus OX=9031 PE=4 SV=1	tr|A0A1D5PII9|A0A1D5PII9_CHICK	1	40.3
E1BUH7	tr|E1BUH7|E1BUH7_CHICK Uncharacterized protein OS=Gallus gallus OX=9031 GN=TMEM43 PE=4 SV=1	TMEM43	1	44.9
A0A1L1RWS3	tr|A0A1L1RWS3|A0A1L1RWS3_CHICK Uncharacterized protein OS=Gallus gallus OX=9031 GN=DCTN5 PE=4 SV=1	DCTN5	1	20.2
A0A1D5PYA1	tr|A0A1D5PYA1|A0A1D5PYA1_CHICK 26S proteasome non-ATPase regulatory subunit 13 OS=Gallus gallus OX=9031 GN=PSMD13 PE=4 SV=1	PSMD13	2	37.3
R4GJ78	tr|R4GJ78|R4GJ78_CHICK RNA-binding protein 38 OS=Gallus gallus OX=9031 GN=RBM38 PE=4 SV=2	RBM2	1	23.5
A0A1D5PP57	tr|A0A1D5PP57|A0A1D5PP57_CHICK Uncharacterized protein OS=Gallus gallus OX=9031 GN=ATP6V1B2 PE=3 SV=1	ATP6V1B	1	55.9
Q5ZMF6	tr|Q5ZMF6|Q5ZMF6_CHICK TNF receptor associated protein 1 OS=Gallus gallus OX=9031 GN=TRAP1 PE=2 SV=1	TRAP1	2	79.7
A0A1D5PG53	tr|A0A1D5PG53|A0A1D5PG53_CHICK Uncharacterized protein OS=Gallus gallus OX=9031 GN=TKFC PE=4 SV=1	TKFC	1	59.0
A0A1L1S0H8	tr|A0A1L1S0H8|A0A1L1S0H8_CHICK Uncharacterized protein OS=Gallus gallus OX=9031 GN=SPATS2L PE=4 SV=1	SPATS2L	1	32.3
Q5ZJU3	sp|Q5ZJU3|ASNS_CHICK Asparagine synthetase [glutamine-hydrolyzing] OS=Gallus gallus OX=9031 GN=ASNS PE=2 SV=3	ASNS	1	64.1
A0A1D5P766	tr|A0A1D5P766|A0A1D5P766_CHICK Uncharacterized protein OS=Gallus gallus OX=9031 PE=4 SV=1	tr|A0A1D5P766|A0A1D5P766_CHICK	1	10.2
A0A1D5PMD9	tr|A0A1D5PMD9|A0A1D5PMD9_CHICK Carboxylic ester hydrolase OS=Gallus gallus OX=9031 GN=LOC769704 PE=3 SV=1	LOC769704	2	59.3
B0LVF9	tr|B0LVF9|B0LVF9_CHICK Microtubule-associated protein OS=Gallus gallus OX=9031 GN=MAPT PE=2 SV=1	MAPT	1	36.4
A0A1L1RSM0	tr|A0A1L1RSM0|A0A1L1RSM0_CHICK Cleavage and polyadenylation-specificity factor subunit 6 OS=Gallus gallus OX=9031 GN=CPSF6 PE=4 SV=1	CPSF6	1	44.9
R4GL60	tr|R4GL60|R4GL60_CHICK Uncharacterized protein OS=Gallus gallus OX=9031 GN=CLINT1 PE=4 SV=1	CLINT1	1	66.0
A0A1D5PIY2	tr|A0A1D5PIY2|A0A1D5PIY2_CHICK Uncharacterized protein OS=Gallus gallus OX=9031 GN=SEPT8 PE=3 SV=1	SEPT8	2	50.0
A0A1D5PX67	tr|A0A1D5PX67|A0A1D5PX67_CHICK Uncharacterized protein OS=Gallus gallus OX=9031 GN=LOC107049088 PE=3 SV=1	LOC107049088	1	21.4
F1P0Y0	tr|F1P0Y0|F1P0Y0_CHICK Uncharacterized protein OS=Gallus gallus OX=9031 GN=CKAP5 PE=4 SV=1	CKAP5L	1	225.4
A0A1D5PFP1	tr|A0A1D5PFP1|A0A1D5PFP1_CHICK Uncharacterized protein OS=Gallus gallus OX=9031 GN=NDUFV3 PE=4 SV=1	NDUFV3	1	10.7
A0A1D5P600	tr|A0A1D5P600|A0A1D5P600_CHICK Uncharacterized protein OS=Gallus gallus OX=9031 GN=MYH7 PE=3 SV=1	MYH7	1	221.8
A0A1L1RK20	tr|A0A1L1RK20|A0A1L1RK20_CHICK Uncharacterized protein OS=Gallus gallus OX=9031 GN=GLOD4 PE=4 SV=1	GLOD4	3	33.0
A0A1D5P0Z7	tr|A0A1D5P0Z7|A0A1D5P0Z7_CHICK Uncharacterized protein OS=Gallus gallus OX=9031 GN=SPAG9 PE=4 SV=1	SPAG9	2	128.8
E1BW97	tr|E1BW97|E1BW97_CHICK AP-3 complex subunit beta OS=Gallus gallus OX=9031 GN=AP3B1 PE=3 SV=3	AP3B1	1	122.2
E1C7S2	tr|E1C7S2|E1C7S2_CHICK Uncharacterized protein OS=Gallus gallus OX=9031 GN=HSDL2 PE=4 SV=2	HSDL2	3	44.2
Q5ZJT7	tr|Q5ZJT7|Q5ZJT7_CHICK Uncharacterized protein OS=Gallus gallus OX=9031 GN=ELOC PE=2 SV=1	ELOC	1	12.5
F1NXR8	tr|F1NXR8|F1NXR8_CHICK Uncharacterized protein OS=Gallus gallus OX=9031 GN=LUC7L3 PE=4 SV=1	LUC7L3	3	51.4
F1NGH1	tr|F1NGH1|F1NGH1_CHICK Uncharacterized protein OS=Gallus gallus OX=9031 GN=PITPNB PE=4 SV=2	PITPNB	2	31.7
F1P2D2	tr|F1P2D2|F1P2D2_CHICK 3(2), 5-bisphosphate nucleotidase 1 OS=Gallus gallus OX=9031 GN=BPNT1 PE=4 SV=1	BPNT1	2	32.9
A0A1D5PIX0	tr|A0A1D5PIX0|A0A1D5PIX0_CHICK Alpha-actinin-4 OS=Gallus gallus OX=9031 GN=ACTN4 PE=4 SV=1	ACTN4	2	102.1
A0A1D5NXR2	tr|A0A1D5NXR2|A0A1D5NXR2_CHICK Uncharacterized protein OS=Gallus gallus OX=9031 GN=BCAP31 PE=4 SV=1	BCAP31	2	27.2
A0A1L1RYY9	tr|A0A1L1RYY9|A0A1L1RYY9_CHICK Adipocyte plasma membrane-associated protein OS=Gallus gallus OX=9031 GN=APMAP PE=4 SV=1	APMAP	2	45.7
A0A1L1RJC8	tr|A0A1L1RJC8|A0A1L1RJC8_CHICK Uncharacterized protein OS=Gallus gallus OX=9031 GN=FARSB PE=4 SV=1	FARSB	3	61.3
A0A1L1RL62	tr|A0A1L1RL62|A0A1L1RL62_CHICK Eukaryotic translation initiation factor 3 subunit K OS=Gallus gallus OX=9031 GN=EIF3K PE=3 SV=1	EIF3K	2	25.1
H9KYU2	tr|H9KYU2|H9KYU2_CHICK Uncharacterized protein OS=Gallus gallus OX=9031 GN=MRPS21 PE=4 SV=2	MRPS21	2	10.2
F1NRZ6	tr|F1NRZ6|F1NRZ6_CHICK Uncharacterized protein OS=Gallus gallus OX=9031 GN=IPO9 PE=4 SV=3	IPO9	2	115.7
P11533	sp|P11533|DMD_CHICK Dystrophin OS=Gallus gallus OX=9031 GN=DMD PE=2 SV=1	DMD	7	422.9
F1NH66	tr|F1NH66|F1NH66_CHICK Uncharacterized protein OS=Gallus gallus OX=9031 GN=EML4 PE=4 SV=2	EML4	3	109.4
E1BXY4	tr|E1BXY4|E1BXY4_CHICK Uncharacterized protein OS=Gallus gallus OX=9031 GN=DNM1 PE=3 SV=3	DNM1	2	97.2
O73664	tr|O73664|O73664_CHICK MSSP-1 OS=Gallus gallus OX=9031 GN=RBMS1 PE=2 SV=1	RBMS1	1	40.6
A0A1D5PCC1	tr|A0A1D5PCC1|A0A1D5PCC1_CHICK Uncharacterized protein OS=Gallus gallus OX=9031 GN=FAF2 PE=4 SV=1	FAF2	1	36.1
A0A1D5P4W0	tr|A0A1D5P4W0|A0A1D5P4W0_CHICK Uncharacterized protein OS=Gallus gallus OX=9031 GN=RCC1 PE=4 SV=1	RCC1	2	42.7
A0A1L1RL17	tr|A0A1L1RL17|A0A1L1RL17_CHICK Uncharacterized protein OS=Gallus gallus OX=9031 GN=GMPPA PE=4 SV=1	GMPPA	1	45.4
R4GIM6	tr|R4GIM6|R4GIM6_CHICK Uncharacterized protein OS=Gallus gallus OX=9031 GN=TMEM165 PE=4 SV=2	TMEM165	1	34.1
A0A1D5PYI7	tr|A0A1D5PYI7|A0A1D5PYI7_CHICK U6 snRNA-associated Sm-like protein LSm5 OS=Gallus gallus OX=9031 GN=LSM5 PE=3 SV=1	LSM5	1	9.92
A0A1D5NZQ6	tr|A0A1D5NZQ6|A0A1D5NZQ6_CHICK AP complex subunit beta OS=Gallus gallus OX=9031 GN=AP1B1 PE=3 SV=1	AP1B1	2	103.1
A0A1L1RSY9	tr|A0A1L1RSY9|A0A1L1RSY9_CHICK Uncharacterized protein OS=Gallus gallus OX=9031 GN=GOLPH3 PE=4 SV=1	GOLPH3	1	28.4
E1C903	tr|E1C903|E1C903_CHICK Polyadenylate-binding protein OS=Gallus gallus OX=9031 GN=PABPC4 PE=3 SV=3	PABPC4	1	69.6
A0A1D5PY35	tr|A0A1D5PY35|A0A1D5PY35_CHICK Uncharacterized protein OS=Gallus gallus OX=9031 GN=PTGR1 PE=4 SV=1	PTGR1	1	20.5
A0A1L1S098	tr|A0A1L1S098|A0A1L1S098_CHICK ORM1-like protein 2 OS=Gallus gallus OX=9031 GN=ORMDL2 PE=4 SV=1	ORMDL1	1	8.1
P09653	sp|P09653|TBB5_CHICK Tubulin beta-5 chain OS=Gallus gallus OX=9031 PE=3 SV=1	sp|P09653|TBB5_CHICK	1	50.0
E1C9J2	tr|E1C9J2|E1C9J2_CHICK Uncharacterized protein OS=Gallus gallus OX=9031 GN=MANF PE=4 SV=3	MANF	1	20.4
F6QGI8	tr|F6QGI8|F6QGI8_CHICK Uncharacterized protein OS=Gallus gallus OX=9031 GN=FBP1 PE=3 SV=2	FBP1	2	36.7
F1NPM6	tr|F1NPM6|F1NPM6_CHICK NADH dehydrogenase [ubiquinone] 1 alpha subcomplex subunit 10, mitochondrial OS=Gallus gallus OX=9031 GN=NDUFA10 PE=3 SV=1	NDUFA10	1	41.4
A0A1L1S0D0	tr|A0A1L1S0D0|A0A1L1S0D0_CHICK Uncharacterized protein OS=Gallus gallus OX=9031 GN=PSMB7 PE=4 SV=1	cpsmb7	1	23.1
A0A1D5PHD7	tr|A0A1D5PHD7|A0A1D5PHD7_CHICK Uncharacterized protein OS=Gallus gallus OX=9031 GN=CASK PE=3 SV=1	CASK	1	102.1
A0A1L1RR71	tr|A0A1L1RR71|A0A1L1RR71_CHICK Delta-1-pyrroline-5-carboxylate synthase OS=Gallus gallus OX=9031 GN=ALDH18A1 PE=3 SV=1	ALDH18A1	1	87.4
A0A1D5PK01	tr|A0A1D5PK01|A0A1D5PK01_CHICK Uncharacterized protein OS=Gallus gallus OX=9031 GN=COQ9 PE=4 SV=1	COQ9	1	20.6
E1C6C9	tr|E1C6C9|E1C6C9_CHICK Uncharacterized protein OS=Gallus gallus OX=9031 GN=NDUFB10 PE=4 SV=1	NDUFB10	2	20.5
A0A1D5P832	tr|A0A1D5P832|A0A1D5P832_CHICK Uncharacterized protein OS=Gallus gallus OX=9031 GN=PUF60 PE=4 SV=1	PUF60	2	38.9
A0A1D5PDL2	tr|A0A1D5PDL2|A0A1D5PDL2_CHICK Uncharacterized protein OS=Gallus gallus OX=9031 GN=PC PE=4 SV=1	PC	2	35.2
A0A1D5PRS6	tr|A0A1D5PRS6|A0A1D5PRS6_CHICK Uncharacterized protein OS=Gallus gallus OX=9031 GN=DAP3 PE=4 SV=1	DAP3	1	45.6
R4GHW9	tr|R4GHW9|R4GHW9_CHICK Erythroid protein 4,1 OS=Gallus gallus OX=9031 GN=EPB41 PE=4 SV=1	EPB41	1	96.8
E1BUN2	tr|E1BUN2|E1BUN2_CHICK Uncharacterized protein OS=Gallus gallus OX=9031 GN=EXOC4 PE=4 SV=2	EXOC4	2	111.1
F1NQW8	tr|F1NQW8|F1NQW8_CHICK Serine/arginine-rich-splicing factor 1 OS=Gallus gallus OX=9031 GN=SRSF1 PE=4 SV=2	SRSF1	2	27.8
A0A1L1RJW4	tr|A0A1L1RJW4|A0A1L1RJW4_CHICK Peptidyl-prolyl cis-trans isomerase OS=Gallus gallus OX=9031 GN=PPIL1 PE=3 SV=1	PPIL1	1	16.1
A0A1D5NXB3	tr|A0A1D5NXB3|A0A1D5NXB3_CHICK Uncharacterized protein OS=Gallus gallus OX=9031 GN=LOC100859276 PE=4 SV=1	LOC100859276	3	40.9
E1BQN0	tr|E1BQN0|E1BQN0_CHICK NADH dehydrogenase [ubiquinone] iron-sulfur protein 6, mitochondrial OS=Gallus gallus OX=9031 GN=NDUFS6 PE=3 SV=1	NDUFS6	2	14.0
A0A1L1RYB7	tr|A0A1L1RYB7|A0A1L1RYB7_CHICK Uncharacterized protein OS=Gallus gallus OX=9031 GN=PRPSAP1 PE=4 SV=1	PRPSAP1	1	34.7
E1BTA0	tr|E1BTA0|E1BTA0_CHICK Uncharacterized protein OS=Gallus gallus OX=9031 GN=COMT PE=4 SV=1	COMT	1	29.8
A0A1D5P9A6	tr|A0A1D5P9A6|A0A1D5P9A6_CHICK Uncharacterized protein OS=Gallus gallus OX=9031 GN=MAPK1IP1L PE=4 SV=1	MAPK1IP1L	2	27.4
A0A1D5NUR5	tr|A0A1D5NUR5|A0A1D5NUR5_CHICK Uncharacterized protein OS=Gallus gallus OX=9031 GN=SNTA1 PE=4 SV=1	SNTA1	1	51.7
F1P526	tr|F1P526|F1P526_CHICK Protein phosphatase methylesterase 1 OS=Gallus gallus OX=9031 GN=PPME1 PE=3 SV=2	PPME1	1	42.6
P0DMQ6	sp|P0DMQ6|DHSO_CHICK Sorbitol dehydrogenase OS=Gallus gallus OX=9031 GN=SORD PE=1 SV=1	SORD	1	38.1
A0A1D5NTM8	tr|A0A1D5NTM8|A0A1D5NTM8_CHICK Receptor-type tyrosine-protein phosphatase gamma OS=Gallus gallus OX=9031 GN=PTPRG PE=4 SV=1	PTPRG	1	108.6
A0A1D5P8L0	tr|A0A1D5P8L0|A0A1D5P8L0_CHICK Uncharacterized protein OS=Gallus gallus OX=9031 GN=LMO7 PE=4 SV=1	LMO7	1	125.7
Q5ZK63	sp|Q5ZK63|TCP4_CHICK Activated RNA polymerase II transcriptional coactivator p15 OS=Gallus gallus OX=9031 GN=SUB1 PE=2 SV=1	SUB1L2	2	14.2
A0A1L1RMC1	tr|A0A1L1RMC1|A0A1L1RMC1_CHICK Uncharacterized protein OS=Gallus gallus OX=9031 GN=RALBP1 PE=4 SV=1	RALBP1	1	18.3
Q67ER3	tr|Q67ER3|Q67ER3_CHICK Zinc finger protein 183 OS=Gallus gallus OX=9031 GN=RNF113A PE=2 SV=1	RNF113A	1	37.8
Q5ZJV0	tr|Q5ZJV0|Q5ZJV0_CHICK COP9 signalosome subunit 4 OS=Gallus gallus OX=9031 GN=COPS4 PE=2 SV=1	COPS4	2	46.8
A0A1D5P4N5	tr|A0A1D5P4N5|A0A1D5P4N5_CHICK Agrin OS=Gallus gallus OX=9031 GN=AGRN PE=4 SV=2	AGRN	2	211.5
F1NAB9	tr|F1NAB9|F1NAB9_CHICK Uncharacterized protein OS=Gallus gallus OX=9031 GN=COL20A1 PE=4 SV=1	COL20A1	2	157.0
F1NCA2	tr|F1NCA2|F1NCA2_CHICK Glycerol-3-phosphate dehydrogenase OS=Gallus gallus OX=9031 GN=GPD2 PE=3 SV=2	GPD2	2	80.8
A0A1D5NV21	tr|A0A1D5NV21|A0A1D5NV21_CHICK Signal transducer and activator of transcription OS=Gallus gallus OX=9031 GN=STAT3 PE=3 SV=1	STAT3	1	85.6
P23991	sp|P23991|ADH1_CHICK Alcohol dehydrogenase 1 OS=Gallus gallus OX=9031 GN=ADH1 PE=1 SV=2	ADH1	2	39.8
E1C7J0	tr|E1C7J0|E1C7J0_CHICK Heme oxygenase OS=Gallus gallus OX=9031 GN=HMOX2 PE=3 SV=2	HMOX2	1	35.4
E1C477	tr|E1C477|E1C477_CHICK Uncharacterized protein OS=Gallus gallus OX=9031 GN=UBQLN1 PE=4 SV=2	UBQLN4	1	62.9
Q5ZJN2	sp|Q5ZJN2|RB11A_CHICK Ras-related protein Rab-11A OS=Gallus gallus OX=9031 GN=RAB11A PE=2 SV=1	RAB11A	1	24.4
A0A1D5P3Q3	tr|A0A1D5P3Q3|A0A1D5P3Q3_CHICK Guanidinoacetate N-methyltransferase OS=Gallus gallus OX=9031 GN=GAMT PE=4 SV=1	GAMT	3	27.0
R4GJY1	tr|R4GJY1|R4GJY1_CHICK ORM1-like protein OS=Gallus gallus OX=9031 GN=ORMDL3 PE=3 SV=2	ORMDL3	1	17.7
A0A1D5P2D3	tr|A0A1D5P2D3|A0A1D5P2D3_CHICK Eukaryotic translation initiation factor 1B OS=Gallus gallus OX=9031 GN=EIF1B PE=4 SV=1	EIF1	1	12.8
A0A1D5NT56	tr|A0A1D5NT56|A0A1D5NT56_CHICK Uncharacterized protein OS=Gallus gallus OX=9031 GN=C5H14orf166 PE=4 SV=1	C5H14orf166	1	25.9
F1NDA0	tr|F1NDA0|F1NDA0_CHICK Glycylpeptide N-tetradecanoyltransferase OS=Gallus gallus OX=9031 GN=NMT1 PE=3 SV=3	NMT1	1	45.0
E1C9H8	tr|E1C9H8|E1C9H8_CHICK Uncharacterized protein OS=Gallus gallus OX=9031 GN=PRKAR2A PE=4 SV=1	PRKAR2A	5	45.5
F1NII6	tr|F1NII6|F1NII6_CHICK Small nuclear ribonucleoprotein 13 OS=Gallus gallus OX=9031 PE=4 SV=2	tr|F1NII6|F1NII6_CHICK	1	14.1
Q9I9K9	sp|Q9I9K9|GATM_CHICK Glycine amidinotransferase, mitochondrial OS=Gallus gallus OX=9031 GN=GATM PE=2 SV=2	GATM	3	48.3
A0A1D5PD61	tr|A0A1D5PD61|A0A1D5PD61_CHICK Uncharacterized protein OS=Gallus gallus OX=9031 GN=NAA16 PE=4 SV=1	NAA16	2	61.3
A0A1D5PPG9	tr|A0A1D5PPG9|A0A1D5PPG9_CHICK Reticulon OS=Gallus gallus OX=9031 GN=RTN4 PE=4 SV=2	RTN4	1	116.4
F1NVR6	tr|F1NVR6|F1NVR6_CHICK Uncharacterized protein OS=Gallus gallus OX=9031 GN=NAA15 PE=4 SV=3	NAA15	3	101.1
F1NW97	tr|F1NW97|F1NW97_CHICK Tubulin alpha chain OS=Gallus gallus OX=9031 GN=TUBA4B PE=3 SV=3	TUBA4B	1	50.0
P16580	sp|P16580|GLNA_CHICK Glutamine synthetase OS=Gallus gallus OX=9031 GN=GLUL PE=1 SV=1	GLUL	1	42.1
A0A1D5PMH7	tr|A0A1D5PMH7|A0A1D5PMH7_CHICK Cytochrome c oxidase subunit OS=Gallus gallus OX=9031 GN=LOC107050681 PE=3 SV=1	LOC107050681	2	10.3
Q5ZJF1	sp|Q5ZJF1|CSN3_CHICK COP9 signalosome complex subunit 3 OS=Gallus gallus OX=9031 GN=COPS3 PE=2 SV=1	COPS3	2	48.0
A0A1D5PWI6	tr|A0A1D5PWI6|A0A1D5PWI6_CHICK Endoplasmic reticulum-golgi intermediate compartment 1 OS=Gallus gallus OX=9031 GN=ERGIC1 PE=4 SV=1	ERGIC1	1	22.3
Q5ZL58	tr|Q5ZL58|Q5ZL58_CHICK Small nuclear ribonucleoprotein Sm D3 OS=Gallus gallus OX=9031 GN=SNRPD3 PE=2 SV=1	SNRPD3	1	13.9
A0A1L1RM17	tr|A0A1L1RM17|A0A1L1RM17_CHICK Uncharacterized protein OS=Gallus gallus OX=9031 GN=POLR2H PE=4 SV=1	POLR2H	2	9.62
F1NR71	tr|F1NR71|F1NR71_CHICK Uncharacterized protein OS=Gallus gallus OX=9031 GN=PSMD7 PE=4 SV=3	PSMD7	2	34.7
Q90WD0	sp|Q90WD0|ARP3_CHICK Actin-related protein 3 OS=Gallus gallus OX=9031 GN=ACTR3 PE=2 SV=1	ACTR3	2	47.4
R4GLW2	tr|R4GLW2|R4GLW2_CHICK Uncharacterized protein OS=Gallus gallus OX=9031 GN=APPL2 PE=4 SV=2	APPL2	2	73.8
A0A1L1RVP8	tr|A0A1L1RVP8|A0A1L1RVP8_CHICK Surfeit locus protein 4 OS=Gallus gallus OX=9031 GN=SURF4 PE=4 SV=1	SURF4	1	9.74
R4GLS1	tr|R4GLS1|R4GLS1_CHICK Uncharacterized protein OS=Gallus gallus OX=9031 GN=CISD2 PE=4 SV=1	CISD2	1	15.2
F1P5I5	tr|F1P5I5|F1P5I5_CHICK Uncharacterized protein OS=Gallus gallus OX=9031 GN=UBE2O PE=4 SV=3	UBE2O	1	149.7
A0A1L1RU50	tr|A0A1L1RU50|A0A1L1RU50_CHICK Uncharacterized protein OS=Gallus gallus OX=9031 GN=CCT5 PE=4 SV=1	CCT5	1	9.22
A0A1D5PPG0	tr|A0A1D5PPG0|A0A1D5PPG0_CHICK Uncharacterized protein OS=Gallus gallus OX=9031 GN=FMR1 PE=4 SV=1	FMR1	2	50.1
P51887	sp|P51887|FMOD_CHICK Fibromodulin OS=Gallus gallus OX=9031 GN=FMOD PE=2 SV=1	FMOD	3	43.9
P11799	sp|P11799|MYLK_CHICK Myosin light chain kinase, smooth muscle OS=Gallus gallus OX=9031 GN=Mylk PE=1 SV=2	MYLK	2	210.4
Q98932	sp|Q98932|RAB5C_CHICK Ras-related protein Rab-5C OS=Gallus gallus OX=9031 GN=RAB5C PE=1 SV=1	RAB5C	1	23.6
A0A1L1RV31	tr|A0A1L1RV31|A0A1L1RV31_CHICK Prothrombin OS=Gallus gallus OX=9031 GN=F2 PE=3 SV=1	F2	1	69.1
E1C115	tr|E1C115|E1C115_CHICK Uncharacterized protein OS=Gallus gallus OX=9031 GN=EIF4EBP1 PE=4 SV=1	EIF4EBP1	1	12.5
P09207	sp|P09207|TBB6_CHICK Tubulin beta-6 chain OS=Gallus gallus OX=9031 PE=1 SV=1	sp|P09207|TBB6_CHICK	2	50.2
F1NLW3	tr|F1NLW3|F1NLW3_CHICK Uncharacterized protein OS=Gallus gallus OX=9031 GN=TOMM22 PE=4 SV=3	TOMM22	1	15.1
P08287	sp|P08287|H11L_CHICK Histone H1,11L OS=Gallus gallus OX=9031 PE=1 SV=2	sp|P08287|H11L_CHICK	1	22.5
Q90830	sp|Q90830|CRTAP_CHICK Cartilage-associated protein OS=Gallus gallus OX=9031 GN=CRTAP PE=1 SV=1	CRTAP	2	31.5
F1NZC1	tr|F1NZC1|F1NZC1_CHICK Uncharacterized protein OS=Gallus gallus OX=9031 GN=ABRACL PE=4 SV=2	ABRACL	1	9.05
A0A1L1RR33	tr|A0A1L1RR33|A0A1L1RR33_CHICK Tubulin alpha chain OS=Gallus gallus OX=9031 GN=TUBA3E PE=3 SV=1	TUBA3E	1	46.2
E1C645	tr|E1C645|E1C645_CHICK Uncharacterized protein OS=Gallus gallus OX=9031 GN=CD320 PE=4 SV=3	CD320	2	12.5
A0A1D5PJQ8	tr|A0A1D5PJQ8|A0A1D5PJQ8_CHICK KH domain-containing, RNA-binding, signal transduction-associated protein 1 OS=Gallus gallus OX=9031 GN=KHDRBS1 PE=4 SV=1	KHDRBS1	3	34.9
R4GK96	tr|R4GK96|R4GK96_CHICK Uncharacterized protein OS=Gallus gallus OX=9031 GN=NDUFS4 PE=4 SV=2	NDUFS4	2	19.2
A0A1D5P7D1	tr|A0A1D5P7D1|A0A1D5P7D1_CHICK Uncharacterized protein OS=Gallus gallus OX=9031 GN=UAP1L1 PE=4 SV=1	UAP1L1	2	56.0
E1C6T8	tr|E1C6T8|E1C6T8_CHICK Eukaryotic translation initiation factor 3 subunit I OS=Gallus gallus OX=9031 GN=EIF3I PE=3 SV=1	EIF3I	2	36.5
E1BTQ9	tr|E1BTQ9|E1BTQ9_CHICK Uncharacterized protein OS=Gallus gallus OX=9031 GN=AUH PE=3 SV=2	AUH	1	34.3
R4GFT9	tr|R4GFT9|R4GFT9_CHICK Guanine nucleotide-binding protein subunit gamma OS=Gallus gallus OX=9031 GN=GNG12 PE=3 SV=1	GNG12	2	8.09
Q5ZI67	sp|Q5ZI67|NHLC2_CHICK NHL repeat-containing protein 2 OS=Gallus gallus OX=9031 GN=NHLRC2 PE=2 SV=1	NHLRC2	2	79.6
A0A1L1RVH7	tr|A0A1L1RVH7|A0A1L1RVH7_CHICK Hematopoietic prostaglandin D synthase OS=Gallus gallus OX=9031 GN=HPGDS PE=3 SV=1	HPGDS	1	19.2
A0A1D5NU29	tr|A0A1D5NU29|A0A1D5NU29_CHICK Uncharacterized protein OS=Gallus gallus OX=9031 GN=UBL4A PE=4 SV=1	UBL4A	1	19.4
Q6B842	tr|Q6B842|Q6B842_CHICK Carnitine palmitoyltransferase 1A OS=Gallus gallus OX=9031 GN=CPT1A PE=2 SV=1	CPT1A	1	87.9
A0A1D5P908	tr|A0A1D5P908|A0A1D5P908_CHICK Uncharacterized protein OS=Gallus gallus OX=9031 GN=CNPY3 PE=4 SV=2	CNPY3	2	28.1
F1NCS6	tr|F1NCS6|F1NCS6_CHICK Uncharacterized protein OS=Gallus gallus OX=9031 GN=MTHFD1L PE=3 SV=2	MTHFD1L	2	101.0
A0A1D5PL06	tr|A0A1D5PL06|A0A1D5PL06_CHICK Uncharacterized protein OS=Gallus gallus OX=9031 GN=TBRG4 PE=4 SV=1	TBRG4	1	71.4
E1BZ79	tr|E1BZ79|E1BZ79_CHICK Mevalonate kinase OS=Gallus gallus OX=9031 GN=MVK PE=3 SV=3	MVK	2	41.9
A0A1D5PK79	tr|A0A1D5PK79|A0A1D5PK79_CHICK Uncharacterized protein OS=Gallus gallus OX=9031 GN=NBAS PE=4 SV=1	NBAS	2	253.0
Q5QRU7	tr|Q5QRU7|Q5QRU7_CHICK Cytoglobin OS=Gallus gallus OX=9031 GN=CYGB PE=2 SV=1	CYGB	1	20.5
F1NAH1	tr|F1NAH1|F1NAH1_CHICK Uncharacterized protein OS=Gallus gallus OX=9031 GN=SRM PE=3 SV=2	SRM	3	33.7
P62303	sp|P62303|RUXE_CHICK Small nuclear ribonucleoprotein E OS=Gallus gallus OX=9031 GN=SNRPE PE=3 SV=1	SNRPE	1	10.8
Q5ZM11	sp|Q5ZM11|SYRC_CHICK Arginine--tRNA ligase, cytoplasmic OS=Gallus gallus OX=9031 GN=RARS PE=2 SV=1	RARS	5	75.4
A0A1D5PJK6	tr|A0A1D5PJK6|A0A1D5PJK6_CHICK Uncharacterized protein OS=Gallus gallus OX=9031 GN=LOC107050261 PE=4 SV=1	LOC107050261	1	22.7
A0A1D5PDF1	tr|A0A1D5PDF1|A0A1D5PDF1_CHICK Glutathione S-transferase OS=Gallus gallus OX=9031 GN=GST2L PE=3 SV=1	GST2L	2	25.4
E1BRF3	tr|E1BRF3|E1BRF3_CHICK Uncharacterized protein OS=Gallus gallus OX=9031 GN=MYCBP PE=4 SV=2	MYCBP	2	11.9
R4GKQ7	tr|R4GKQ7|R4GKQ7_CHICK Uncharacterized protein OS=Gallus gallus OX=9031 GN=ADD3 PE=4 SV=1	ADD3	2	75.4
F1NN08	tr|F1NN08|F1NN08_CHICK Uncharacterized protein OS=Gallus gallus OX=9031 GN=ARF1 PE=3 SV=2	ARF3	1	20.7
F1P4F4	tr|F1P4F4|F1P4F4_CHICK Uncharacterized protein OS=Gallus gallus OX=9031 GN=SSR1 PE=4 SV=1	SSR1	1	32.2
Q9PU47	sp|Q9PU47|PDLI3_CHICK PDZ and LIM domain protein 3 OS=Gallus gallus OX=9031 GN=PDLIM3 PE=1 SV=1	PDLIM3	3	34.4
A0A1L1RS74	tr|A0A1L1RS74|A0A1L1RS74_CHICK Uncharacterized protein OS=Gallus gallus OX=9031 GN=PTGR2 PE=4 SV=1	PTGR2	1	32.7
E1C9F5	tr|E1C9F5|E1C9F5_CHICK Uncharacterized protein OS=Gallus gallus OX=9031 GN=PITRM1 PE=4 SV=1	PITRM1	2	117.3
Q5ZLG1	sp|Q5ZLG1|RAB18_CHICK Ras-related protein Rab-18 OS=Gallus gallus OX=9031 GN=RAB18 PE=2 SV=1	RAB18	2	23.0
Z4YJB8	tr|Z4YJB8|Z4YJB8_CHICK Destrin OS=Gallus gallus OX=9031 GN=DSTN PE=3 SV=2	DSTN	2	18.5
A0A1D5PIQ5	tr|A0A1D5PIQ5|A0A1D5PIQ5_CHICK Mitogen-activated protein kinase OS=Gallus gallus OX=9031 PE=4 SV=1	tr|A0A1D5PIQ5|A0A1D5PIQ5_CHICK	1	19.5
A0A1D5P892	tr|A0A1D5P892|A0A1D5P892_CHICK Uncharacterized protein OS=Gallus gallus OX=9031 GN=SRSF6 PE=4 SV=1	SRSF6	2	40.2
A0A1D5P2T8	tr|A0A1D5P2T8|A0A1D5P2T8_CHICK Uncharacterized protein OS=Gallus gallus OX=9031 PE=4 SV=1	tr|A0A1D5P2T8|A0A1D5P2T8_CHICK	1	12.3
Q5ZM76	tr|Q5ZM76|Q5ZM76_CHICK Far upstream element binding protein 3 OS=Gallus gallus OX=9031 GN=FUBP3 PE=2 SV=1	FUBP3	3	58.0
P53488	sp|P53488|ARP2_CHICK Actin-related protein 2 OS=Gallus gallus OX=9031 GN=ACTR2 PE=2 SV=1	ACTR2	2	44.7
A0A1L1RPC3	tr|A0A1L1RPC3|A0A1L1RPC3_CHICK Pyridoxal phosphate homeostasis protein OS=Gallus gallus OX=9031 GN=PROSC PE=3 SV=1	PROSC	1	28.4
E1BVN5	tr|E1BVN5|E1BVN5_CHICK Uncharacterized protein OS=Gallus gallus OX=9031 GN=PLRG1 PE=4 SV=1	PLRG1	1	57.1
Q5ZLA9	sp|Q5ZLA9|TM263_CHICK Transmembrane protein 263 OS=Gallus gallus OX=9031 GN=TMEM263 PE=3 SV=1	TMEM263	2	11.7
F1NI13	tr|F1NI13|F1NI13_CHICK Uncharacterized protein OS=Gallus gallus OX=9031 GN=SYAP1 PE=4 SV=2	SYAP1	1	40.8
H9L023	tr|H9L023|H9L023_CHICK Nicalin OS=Gallus gallus OX=9031 GN=NCLN PE=3 SV=3	NCLN	1	61.4
Q5ZHP4	tr|Q5ZHP4|Q5ZHP4_CHICK Uncharacterized protein OS=Gallus gallus OX=9031 GN=TPD52 PE=2 SV=1	TPD52	2	19.9
Q5ZMN4	tr|Q5ZMN4|Q5ZMN4_CHICK Uncharacterized protein OS=Gallus gallus OX=9031 GN=UBR7 PE=2 SV=1	UBR7	1	47.1
A0A1L1RMI1	tr|A0A1L1RMI1|A0A1L1RMI1_CHICK Mini-chromosome maintenance complex-binding protein OS=Gallus gallus OX=9031 GN=MCMBP PE=4 SV=1	MCMBP	1	59.6
A0A1D5PKH3	tr|A0A1D5PKH3|A0A1D5PKH3_CHICK Uncharacterized protein OS=Gallus gallus OX=9031 PE=4 SV=1	tr|A0A1D5PKH3|A0A1D5PKH3_CHICK	2	14.0
F1NY37	tr|F1NY37|F1NY37_CHICK Acyl-coenzyme A oxidase OS=Gallus gallus OX=9031 GN=ACOX1 PE=3 SV=1	ACOX1	2	74.5
A0A1L1RYG0	tr|A0A1L1RYG0|A0A1L1RYG0_CHICK Uncharacterized protein OS=Gallus gallus OX=9031 GN=KCTD12 PE=4 SV=1	KCTD12	3	30.6
A0A1D5PSP5	tr|A0A1D5PSP5|A0A1D5PSP5_CHICK Uncharacterized protein OS=Gallus gallus OX=9031 GN=SART3 PE=4 SV=1	SART3	1	103.7
O93417	tr|O93417|O93417_CHICK Caspase-3 OS=Gallus gallus OX=9031 GN=CASP3 PE=2 SV=1	CASP3	3	31.7
A0A1D5PHE8	tr|A0A1D5PHE8|A0A1D5PHE8_CHICK Uncharacterized protein OS=Gallus gallus OX=9031 GN=LEO1 PE=4 SV=1	LEO1	2	74.8
F1N8T3	tr|F1N8T3|F1N8T3_CHICK Uncharacterized protein OS=Gallus gallus OX=9031 GN=GOPC PE=4 SV=3	GOPC	1	54.2
Q5ZKB9	sp|Q5ZKB9|DDX6_CHICK Probable ATP-dependent RNA helicase DDX6 OS=Gallus gallus OX=9031 GN=DDX6 PE=2 SV=1	DDX6	2	54.4
Q5ZIZ6	tr|Q5ZIZ6|Q5ZIZ6_CHICK C-terminal-binding protein 1 OS=Gallus gallus OX=9031 GN=CTBP1 PE=2 SV=1	CTBPL	4	46.8
F1NCI5	tr|F1NCI5|F1NCI5_CHICK Uncharacterized protein OS=Gallus gallus OX=9031 GN=HNRNPA0 PE=4 SV=2	HNRNPA0	3	30.8
A0A1L1RLG3	tr|A0A1L1RLG3|A0A1L1RLG3_CHICK Uncharacterized protein OS=Gallus gallus OX=9031 PE=4 SV=1	tr|A0A1L1RLG3|A0A1L1RLG3_CHICK	1	34.3
F1NV68	tr|F1NV68|F1NV68_CHICK Importin subunit alpha OS=Gallus gallus OX=9031 GN=KPNA3 PE=3 SV=3	KPNA3	3	57.9
A0A1D5P5D9	tr|A0A1D5P5D9|A0A1D5P5D9_CHICK Uncharacterized protein OS=Gallus gallus OX=9031 GN=FAM120A PE=4 SV=1	FAM120A	2	118.0
E1C1Q2	tr|E1C1Q2|E1C1Q2_CHICK Uncharacterized protein OS=Gallus gallus OX=9031 GN=MAP1B PE=4 SV=3	MAP1B	3	116.7
A0A1D5NT70	tr|A0A1D5NT70|A0A1D5NT70_CHICK Uncharacterized protein OS=Gallus gallus OX=9031 GN=GSTAL1 PE=3 SV=1	GSTAL1	2	25.3
P16236	sp|P16236|REL_CHICK Proto-oncogene c-Rel OS=Gallus gallus OX=9031 GN=REL PE=1 SV=2	REL	2	66.8
A0A1L1RIV5	tr|A0A1L1RIV5|A0A1L1RIV5_CHICK Uncharacterized protein OS=Gallus gallus OX=9031 GN=LSM14B PE=4 SV=1	LSM14B	1	22.2
Q5ZK23	tr|Q5ZK23|Q5ZK23_CHICK Glutaredoxin 5 OS=Gallus gallus OX=9031 GN=GLRX5 PE=2 SV=1	GLRX5	3	17.4
F1NC51	tr|F1NC51|F1NC51_CHICK Uncharacterized protein OS=Gallus gallus OX=9031 GN=UQCR10 PE=1 SV=2	UQCR10	2	7.13
Q5ZMI4	sp|Q5ZMI4|MVP_CHICK Major vault protein OS=Gallus gallus OX=9031 GN=MVP PE=2 SV=1	MVP	4	93.8
E1C6E8	tr|E1C6E8|E1C6E8_CHICK Uncharacterized protein OS=Gallus gallus OX=9031 GN=PALMD PE=4 SV=3	PALMD	1	62.8
F1P371	tr|F1P371|F1P371_CHICK Uncharacterized protein OS=Gallus gallus OX=9031 GN=PITHD1 PE=4 SV=2	PITHD1	1	23.5
A0A1D5PN97	tr|A0A1D5PN97|A0A1D5PN97_CHICK Uncharacterized protein OS=Gallus gallus OX=9031 GN=MRI1 PE=3 SV=1	MRI1	2	33.7
A0A1D5PPF6	tr|A0A1D5PPF6|A0A1D5PPF6_CHICK Uncharacterized protein OS=Gallus gallus OX=9031 GN=IQGAP2 PE=4 SV=1	IQGAP2	3	164.2
E1C6A6	tr|E1C6A6|E1C6A6_CHICK Uncharacterized protein OS=Gallus gallus OX=9031 GN=AHCTF1 PE=4 SV=3	AHCTF1	1	252.6
F1NHI3	tr|F1NHI3|F1NHI3_CHICK Uncharacterized protein OS=Gallus gallus OX=9031 GN=DHX15 PE=4 SV=3	DHX15	1	87.7
Q5F470	sp|Q5F470|RAB8A_CHICK Ras-related protein Rab-8A OS=Gallus gallus OX=9031 GN=RAB8A PE=2 SV=1	RAB8A	1	23.5
F1NT98	tr|F1NT98|F1NT98_CHICK Uncharacterized protein OS=Gallus gallus OX=9031 GN=PTEN PE=4 SV=2	PTEN	1	47.2
A0A1D5PYG7	tr|A0A1D5PYG7|A0A1D5PYG7_CHICK Allograft inflammatory factor 1 like OS=Gallus gallus OX=9031 PE=4 SV=1	tr|A0A1D5PYG7|A0A1D5PYG7_CHICK	1	10.4
F1NVD4	tr|F1NVD4|F1NVD4_CHICK Adenylosuccinate synthetase isozyme 1 OS=Gallus gallus OX=9031 GN=ADSSL1 PE=3 SV=3	ADSSL1	2	48.9
R4GLP0	tr|R4GLP0|R4GLP0_CHICK Uncharacterized protein OS=Gallus gallus OX=9031 GN=COX7C PE=4 SV=1	COX7C	1	7.21
F1NKW9	tr|F1NKW9|F1NKW9_CHICK Uncharacterized protein OS=Gallus gallus OX=9031 GN=PSMD5 PE=4 SV=3	PSMD5	2	55.7
E1C6N0	tr|E1C6N0|E1C6N0_CHICK Uncharacterized protein OS=Gallus gallus OX=9031 GN=PSMD14 PE=4 SV=2	PSMD14	3	34.6
Q9PV94	sp|Q9PV94|RSMB_CHICK Small nuclear ribonucleoprotein-associated protein B OS=Gallus gallus OX=9031 GN=SNRPB PE=2 SV=1	SNRPB	1	24.6
A0A1D5PG03	tr|A0A1D5PG03|A0A1D5PG03_CHICK Uncharacterized protein OS=Gallus gallus OX=9031 GN=AKR1B10L4 PE=4 SV=1	AKR1B10L4	2	31.3
Q90647	sp|Q90647|VATA_CHICK V-type proton ATPase catalytic subunit A OS=Gallus gallus OX=9031 GN=ATP6V1A PE=2 SV=1	ATP6V1A	4	68.5
A0A1D5NVG1	tr|A0A1D5NVG1|A0A1D5NVG1_CHICK Histone deacetylase OS=Gallus gallus OX=9031 GN=HDAC2 PE=3 SV=1	HDAC2	1	47.7
Q5ZMG1	sp|Q5ZMG1|UFL1_CHICK E3 UFM1-protein ligase 1 OS=Gallus gallus OX=9031 GN=UFL1 PE=2 SV=1	UFL1	1	89.1
A0A1D5P2A5	tr|A0A1D5P2A5|A0A1D5P2A5_CHICK Uncharacterized protein OS=Gallus gallus OX=9031 GN=CAND2 PE=4 SV=1	CAND2	1	134.4
Q04929	sp|Q04929|CRK_CHICK Adapter molecule crk OS=Gallus gallus OX=9031 GN=CRK PE=1 SV=1	CRK	3	33.8
F1P4X5	tr|F1P4X5|F1P4X5_CHICK Uncharacterized protein OS=Gallus gallus OX=9031 GN=CCAR1 PE=4 SV=3	CCAR1	2	101.4
F1P5R8	tr|F1P5R8|F1P5R8_CHICK Uncharacterized protein OS=Gallus gallus OX=9031 GN=SMYD1 PE=4 SV=1	SMYD1	1	54.3
A0A1L1RMH8	tr|A0A1L1RMH8|A0A1L1RMH8_CHICK Uncharacterized protein OS=Gallus gallus OX=9031 GN=HNRNPL PE=4 SV=1	HNRNPL	1	23.0
A0A1D5PLH4	tr|A0A1D5PLH4|A0A1D5PLH4_CHICK Nucleophosmin/nucleoplasmin 3 OS=Gallus gallus OX=9031 GN=NPM3 PE=4 SV=1	NPM3	1	16.4
E1C040	tr|E1C040|E1C040_CHICK Uncharacterized protein OS=Gallus gallus OX=9031 GN=HECTD1 PE=4 SV=3	HECTD1	1	284.7
Q5ZJA5	tr|Q5ZJA5|Q5ZJA5_CHICK Uncharacterized protein OS=Gallus gallus OX=9031 GN=SRPRB PE=2 SV=1	SRPRB	3	28.1
Q02391	sp|Q02391|GSLG1_CHICK Golgi apparatus protein 1 OS=Gallus gallus OX=9031 GN=GLG1 PE=1 SV=1	GLG1	2	129.7
A0A1D5P673	tr|A0A1D5P673|A0A1D5P673_CHICK Uncharacterized protein OS=Gallus gallus OX=9031 GN=EIF4B PE=4 SV=1	EIF4B	2	37.7
A0A1D5PNB0	tr|A0A1D5PNB0|A0A1D5PNB0_CHICK Calcium/calmodulin-dependent protein kinase type II delta chain OS=Gallus gallus OX=9031 GN=CAMK2D PE=3 SV=1	CAMK2D	3	53.7
Q98TR0	tr|Q98TR0|Q98TR0_CHICK U2snRNP auxiliary factor small subunit (Truncated) OS=Gallus gallus OX=9031 GN=U2AF1 PE=2 SV=1	U2AF1	1	5.62
A0A1D5PX58	tr|A0A1D5PX58|A0A1D5PX58_CHICK Uroporphyrinogen decarboxylase OS=Gallus gallus OX=9031 GN=UROD PE=3 SV=1	UROD	3	44.3
Q5ZL39	tr|Q5ZL39|Q5ZL39_CHICK Serine/threonine-protein phosphatase OS=Gallus gallus OX=9031 GN=PPP1CC PE=2 SV=1	PPP1CC	2	37.0
P20136	sp|P20136|GSTM2_CHICK Glutathione S-transferase 2 OS=Gallus gallus OX=9031 GN=GSTM2 PE=1 SV=4	GSTM2	3	25.9
P02609	sp|P02609|MLRS_CHICK Myosin regulatory light chain 2, skeletal muscle isoform OS=Gallus gallus OX=9031 GN=MYLPF PE=1 SV=2	MYLPF	2	18.8
R4GL88	tr|R4GL88|R4GL88_CHICK Cellular retinoic acid-binding protein 2 OS=Gallus gallus OX=9031 GN=CRABP2 PE=3 SV=2	CRABP2	4	15.7
R4GHA5	tr|R4GHA5|R4GHA5_CHICK Uncharacterized protein OS=Gallus gallus OX=9031 GN=SCCPDH PE=4 SV=2	SCCPDH	2	46.5
A0A1D5P3K4	tr|A0A1D5P3K4|A0A1D5P3K4_CHICK NADH dehydrogenase [ubiquinone] 1 alpha subcomplex subunit 8 OS=Gallus gallus OX=9031 GN=NDUFA8 PE=3 SV=1	NDUFA8	2	20.1
A0A1D5PN05	tr|A0A1D5PN05|A0A1D5PN05_CHICK Uncharacterized protein OS=Gallus gallus OX=9031 GN=COX6C PE=4 SV=1	COX6C	2	8.79
A0A1L1RWZ2	tr|A0A1L1RWZ2|A0A1L1RWZ2_CHICK Uncharacterized protein OS=Gallus gallus OX=9031 GN=TRA2A PE=4 SV=1	TRA2A	2	20.4
Q5ZLS0	tr|Q5ZLS0|Q5ZLS0_CHICK Uncharacterized protein OS=Gallus gallus OX=9031 GN=CSTF2 PE=2 SV=1	CSTF2	2	49.9
F1NSF0	tr|F1NSF0|F1NSF0_CHICK Uncharacterized protein OS=Gallus gallus OX=9031 GN=RNF7 PE=4 SV=1	RNF7	1	12.8
E1C455	tr|E1C455|E1C455_CHICK Queuosine salvage protein OS=Gallus gallus OX=9031 GN=CZH9orf64 PE=3 SV=2	CZH9orf64	2	39.1
Q5F442	tr|Q5F442|Q5F442_CHICK RAS p21 protein activator 3 OS=Gallus gallus OX=9031 GN=RASA3 PE=2 SV=1	RASA3	1	96.3
A0A1L1RXY0	tr|A0A1L1RXY0|A0A1L1RXY0_CHICK Serine/threonine-protein phosphatase 2A catalytic subunit alpha isoform OS=Gallus gallus OX=9031 GN=PPP2CA PE=4 SV=1	PPP2CA	2	13.1
F1NAD9	tr|F1NAD9|F1NAD9_CHICK Alpha-1,4 glucan phosphorylase OS=Gallus gallus OX=9031 GN=PYGL PE=3 SV=3	PYGL	2	98.6
A0A1D5P5B2	tr|A0A1D5P5B2|A0A1D5P5B2_CHICK Uncharacterized protein OS=Gallus gallus OX=9031 GN=IVD PE=3 SV=1	IVD	2	45.8
P04268	sp|P04268|TPM1_CHICK Tropomyosin alpha-1 chain OS=Gallus gallus OX=9031 GN=TPM1 PE=1 SV=2	TPM1	2	32.8
Q5ZHP5	sp|Q5ZHP5|CHM4B_CHICK Charged multivesicular body protein 4b OS=Gallus gallus OX=9031 GN=CHMP4B PE=2 SV=1	CHMP4B	2	25.2
Q5ZMN0	sp|Q5ZMN0|AN32B_CHICK Acidic leucine-rich nuclear phosphoprotein 32 family member B OS=Gallus gallus OX=9031 GN=ANP32B PE=2 SV=1	ANP32B	1	29.9
Q9I969	sp|Q9I969|TXLNB_CHICK Beta-taxilin OS=Gallus gallus OX=9031 GN=TXLNB PE=2 SV=1	TXLNB	5	77.0
F1P2G9	tr|F1P2G9|F1P2G9_CHICK Uncharacterized protein OS=Gallus gallus OX=9031 GN=DYNC1LI2 PE=4 SV=3	DYNC1LI2	4	53.7
E1BU33	tr|E1BU33|E1BU33_CHICK Uncharacterized protein OS=Gallus gallus OX=9031 GN=VPS26A PE=4 SV=1	VPS26A	1	38.0
Q5ZIE3	tr|Q5ZIE3|Q5ZIE3_CHICK Signal recognition particle 14 OS=Gallus gallus OX=9031 GN=SRP14 PE=2 SV=1	SRP14	2	12.5
P09652	sp|P09652|TBB4_CHICK Tubulin beta-4 chain OS=Gallus gallus OX=9031 PE=1 SV=1	sp|P09652|TBB4_CHICK	1	50.4
A0A1I7Q419	tr|A0A1I7Q419|A0A1I7Q419_CHICK 40S ribosomal protein S12 OS=Gallus gallus OX=9031 GN=RPS12 PE=3 SV=1	RPS12	2	13.5
A0A1L1RYR6	tr|A0A1L1RYR6|A0A1L1RYR6_CHICK Uncharacterized protein OS=Gallus gallus OX=9031 GN=NARS PE=4 SV=1	NARS	1	63.9
E1C245	tr|E1C245|E1C245_CHICK Uncharacterized protein OS=Gallus gallus OX=9031 GN=MACF1 PE=4 SV=3	MACF1	3	598.6
Q5ZMN2	sp|Q5ZMN2|MCM3_CHICK DNA replication licensing factor MCM3 OS=Gallus gallus OX=9031 GN=MCM3 PE=2 SV=1	MCM3	3	91.3
A0A1D5P7L3	tr|A0A1D5P7L3|A0A1D5P7L3_CHICK Core histone macro-H2A,1 OS=Gallus gallus OX=9031 GN=H2AFY PE=3 SV=1	H2AFY	3	34.0
A0A1D5PI58	tr|A0A1D5PI58|A0A1D5PI58_CHICK Uncharacterized protein OS=Gallus gallus OX=9031 GN=OVALX PE=3 SV=1	OVALX	2	43.6
A0A1D5PKU6	tr|A0A1D5PKU6|A0A1D5PKU6_CHICK Ras-related protein Rab-5B OS=Gallus gallus OX=9031 GN=RAB5B PE=4 SV=1	RAB5B	2	23.5
A0A1D5P4C7	tr|A0A1D5P4C7|A0A1D5P4C7_CHICK Uncharacterized protein OS=Gallus gallus OX=9031 GN=DPYSL5L PE=4 SV=1	DPYSL5L	1	59.7
E1BVP1	tr|E1BVP1|E1BVP1_CHICK Uncharacterized protein OS=Gallus gallus OX=9031 GN=EIF5B PE=4 SV=3	EIF5B	2	137.8
Q5ZHN4	sp|Q5ZHN4|XRP2_CHICK Protein XRP2 OS=Gallus gallus OX=9031 GN=RP2 PE=2 SV=3	RP2	2	39.7
F1NSI3	tr|F1NSI3|F1NSI3_CHICK Uncharacterized protein OS=Gallus gallus OX=9031 GN=CYB5B PE=3 SV=1	CYB5B	1	16.2
F1NT10	tr|F1NT10|F1NT10_CHICK Uncharacterized protein OS=Gallus gallus OX=9031 GN=TCERG1 PE=4 SV=2	TCERG1	3	109.9
E1C2C3	tr|E1C2C3|E1C2C3_CHICK Uncharacterized protein OS=Gallus gallus OX=9031 GN=SF3B1 PE=4 SV=2	SF3B1	3	145.2
E1BZJ9	tr|E1BZJ9|E1BZJ9_CHICK Uncharacterized protein OS=Gallus gallus OX=9031 GN=SCLY PE=4 SV=1	SCLY	1	45.6
A0A1L1RY04	tr|A0A1L1RY04|A0A1L1RY04_CHICK ATP synthase subunit beta OS=Gallus gallus OX=9031 GN=ATP5F1B PE=4 SV=1	ATP5F1B	2	38.2
R9PXP3	tr|R9PXP3|R9PXP3_CHICK NAD-dependent protein deacylase sirtuin-5, mitochondrial OS=Gallus gallus OX=9031 GN=SIRT5 PE=2 SV=2	SIRT5	2	34.0
E1C7T8	tr|E1C7T8|E1C7T8_CHICK Coatomer subunit gamma OS=Gallus gallus OX=9031 GN=COPG2 PE=3 SV=2	COPG2	2	97.3
E1C4Q0	tr|E1C4Q0|E1C4Q0_CHICK Ribonucleoside-diphosphate reductase OS=Gallus gallus OX=9031 GN=RRM1 PE=3 SV=2	RRM1	2	90.1
A0A1D5P4N3	tr|A0A1D5P4N3|A0A1D5P4N3_CHICK Microtubule-associated protein RP/EB family member 2 OS=Gallus gallus OX=9031 GN=MAPRE2 PE=4 SV=1	MAPRE2	2	36.9
Q5ZKQ7	sp|Q5ZKQ7|GID8_CHICK Glucose-induced degradation protein 8 homolog OS=Gallus gallus OX=9031 GN=GID8 PE=2 SV=1	GID8	2	26.8
A0A1L1RKY2	tr|A0A1L1RKY2|A0A1L1RKY2_CHICK T-complex protein 1 subunit eta OS=Gallus gallus OX=9031 GN=CCT7 PE=3 SV=1	CCT7	1	40.4
P62207	sp|P62207|PP1B_CHICK Serine/threonine-protein phosphatase PP1-beta catalytic subunit OS=Gallus gallus OX=9031 GN=PPP1CB PE=1 SV=3	PPP1CB	3	37.2
A0A1D6UPS9	tr|A0A1D6UPS9|A0A1D6UPS9_CHICK Uncharacterized protein OS=Gallus gallus OX=9031 GN=SF3B3 PE=4 SV=1	SF3B3	3	135.5
A0A1D5PIP3	tr|A0A1D5PIP3|A0A1D5PIP3_CHICK Uncharacterized protein OS=Gallus gallus OX=9031 GN=CAPN1 PE=3 SV=1	CAPN1	3	70.5
E1C8Y9	tr|E1C8Y9|E1C8Y9_CHICK Serine and arginine rich splicing factor 3 OS=Gallus gallus OX=9031 GN=SRSF3 PE=4 SV=1	SRSF3	3	19.3
F1NV15	tr|F1NV15|F1NV15_CHICK Sideroflexin OS=Gallus gallus OX=9031 GN=SFXN3 PE=3 SV=2	SFXN3	1	35.4
F1NQU7	tr|F1NQU7|F1NQU7_CHICK Eukaryotic translation initiation factor 4 gamma 2 OS=Gallus gallus OX=9031 GN=EIF4G2 PE=4 SV=1	EIF4G2	2	97.5
A0A1D5NTX5	tr|A0A1D5NTX5|A0A1D5NTX5_CHICK Uncharacterized protein OS=Gallus gallus OX=9031 GN=IWS1 PE=4 SV=1	IWS1	2	77.9
A0A1L1RXZ1	tr|A0A1L1RXZ1|A0A1L1RXZ1_CHICK 3-hydroxyisobutyryl-CoA hydrolase, mitochondrial OS=Gallus gallus OX=9031 GN=HIBCH PE=3 SV=1	HIBCH	2	41.9
F1NTC8	tr|F1NTC8|F1NTC8_CHICK Uncharacterized protein OS=Gallus gallus OX=9031 GN=PDLIM5 PE=4 SV=1	PDLIM5	3	64.1
E1C8P2	tr|E1C8P2|E1C8P2_CHICK Uncharacterized protein OS=Gallus gallus OX=9031 GN=PAPSS1 PE=3 SV=1	PAPSS1	3	70.8
F1NJ10	tr|F1NJ10|F1NJ10_CHICK Uncharacterized protein OS=Gallus gallus OX=9031 GN=SLC25A5 PE=3 SV=3	SLC25A5	2	32.9
A0A1D5P1K9	tr|A0A1D5P1K9|A0A1D5P1K9_CHICK Uncharacterized protein OS=Gallus gallus OX=9031 GN=EPB41L1 PE=4 SV=1	EPB41L1	2	96.0
F1NHK3	tr|F1NHK3|F1NHK3_CHICK Osteoclast-stimulating factor 1 OS=Gallus gallus OX=9031 GN=OSTF1 PE=4 SV=2	OSTF1	2	23.6
F1NNH9	tr|F1NNH9|F1NNH9_CHICK Uncharacterized protein OS=Gallus gallus OX=9031 GN=TOMM70 PE=4 SV=3	TOMM70	1	66.5
E1BYF1	tr|E1BYF1|E1BYF1_CHICK Uncharacterized protein OS=Gallus gallus OX=9031 GN=CTH PE=3 SV=1	CTH	3	43.9
F1NZC6	tr|F1NZC6|F1NZC6_CHICK Phosphoribosyl pyrophosphate synthase-associated protein 2 OS=Gallus gallus OX=9031 GN=PRPSAP2 PE=4 SV=1	PRPSAP2	3	40.7
A0A1D5PNR0	tr|A0A1D5PNR0|A0A1D5PNR0_CHICK RNA-binding protein 8A OS=Gallus gallus OX=9031 GN=RBM8A PE=3 SV=1	RBM8A	2	18.2
A0A1D5NXK7	tr|A0A1D5NXK7|A0A1D5NXK7_CHICK Uncharacterized protein OS=Gallus gallus OX=9031 GN=PFDN5 PE=3 SV=1	PFDN5	3	17.3
Q5F387	tr|Q5F387|Q5F387_CHICK Splicing factor 3a subunit 3 OS=Gallus gallus OX=9031 GN=SF3A3 PE=2 SV=1	SF3A3	3	58.9
A0A1D5PLN1	tr|A0A1D5PLN1|A0A1D5PLN1_CHICK Uncharacterized protein OS=Gallus gallus OX=9031 PE=4 SV=1	tr|A0A1D5PLN1|A0A1D5PLN1_CHICK	6	52.4
R4GMD9	tr|R4GMD9|R4GMD9_CHICK Uncharacterized protein OS=Gallus gallus OX=9031 GN=TXNDC17 PE=4 SV=1	TXNDC17	1	14.2
A0A1D5PQN0	tr|A0A1D5PQN0|A0A1D5PQN0_CHICK Uncharacterized protein OS=Gallus gallus OX=9031 GN=CTNNB1 PE=4 SV=1	CTNNB1	2	78.5
A0A1L1RKS2	tr|A0A1L1RKS2|A0A1L1RKS2_CHICK Fatty acid synthase OS=Gallus gallus OX=9031 GN=FASN PE=4 SV=1		2	267.5
A0A1L1RXR5	tr|A0A1L1RXR5|A0A1L1RXR5_CHICK Uncharacterized protein OS=Gallus gallus OX=9031 GN=UQCRQ PE=4 SV=1	UQCRQ	3	9.62
A0A1D5PPU2	tr|A0A1D5PPU2|A0A1D5PPU2_CHICK Uncharacterized protein OS=Gallus gallus OX=9031 GN=SLC12A2 PE=4 SV=1	SLC12A2	1	124.5
A0A1D5PUL8	tr|A0A1D5PUL8|A0A1D5PUL8_CHICK Dihydrolipoamide acetyltransferase component of pyruvate dehydrogenase complex OS=Gallus gallus OX=9031 GN=PDHX PE=3 SV=1	PDHX	3	53.2
E1BUD8	tr|E1BUD8|E1BUD8_CHICK Uncharacterized protein OS=Gallus gallus OX=9031 GN=SEC24C PE=4 SV=2	SEC24C	2	119.0
Q5ZHS2	tr|Q5ZHS2|Q5ZHS2_CHICK NADH dehydrogenase [ubiquinone] flavoprotein 1, mitochondrial OS=Gallus gallus OX=9031 GN=NDUFV1 PE=2 SV=1	NDUFV1	1	50.1
A0A1D5PAN4	tr|A0A1D5PAN4|A0A1D5PAN4_CHICK Uncharacterized protein OS=Gallus gallus OX=9031 GN=ASPH PE=4 SV=1	ASPH	3	80.1
Q04584	sp|Q04584|ZYX_CHICK Zyxin OS=Gallus gallus OX=9031 GN=ZYX PE=1 SV=1	ZYX	3	58.5
F1NPD3	tr|F1NPD3|F1NPD3_CHICK 60S ribosomal protein L18a OS=Gallus gallus OX=9031 GN=RPL18A PE=3 SV=3	RPL18A	3	20.8
A0A1L1RQY8	tr|A0A1L1RQY8|A0A1L1RQY8_CHICK Uncharacterized protein OS=Gallus gallus OX=9031 GN=DNAJC8 PE=4 SV=1	DNAJC8	2	10.9
Q5ZIN1	sp|Q5ZIN1|NUDC_CHICK Nuclear migration protein nudC OS=Gallus gallus OX=9031 GN=NUDC PE=2 SV=1	NUDC	1	39.2
A0A1L1RR08	tr|A0A1L1RR08|A0A1L1RR08_CHICK MICOS complex subunit OS=Gallus gallus OX=9031 GN=APOO PE=4 SV=1	APOO	1	22.4
Q5ZMI9	tr|Q5ZMI9|Q5ZMI9_CHICK Vacuolar protein sorting 4 homolog B OS=Gallus gallus OX=9031 GN=VPS4B PE=2 SV=1	VPS4B	1	48.7
F1N8Y3	tr|F1N8Y3|F1N8Y3_CHICK Uncharacterized protein OS=Gallus gallus OX=9031 GN=CBR1 PE=3 SV=1	CBR1	3	30.3
Q09121	sp|Q09121|IF5A1_CHICK Eukaryotic translation initiation factor 5A-1 OS=Gallus gallus OX=9031 GN=EIF5A1 PE=1 SV=3	LOC107050352	2	15.9
F1P0P4	tr|F1P0P4|F1P0P4_CHICK Signal recognition particle subunit SRP68 OS=Gallus gallus OX=9031 GN=SRP68 PE=3 SV=1	SRP68	4	68.8
E1C8Y3	tr|E1C8Y3|E1C8Y3_CHICK Actin-related protein 2/3 complex subunit 3 OS=Gallus gallus OX=9031 GN=ARPC3 PE=3 SV=3	ARPC3	2	20.5
R4GLT1	tr|R4GLT1|R4GLT1_CHICK Cystatin OS=Gallus gallus OX=9031 GN=CST3 PE=3 SV=2	CST3	1	15.3
A0A1D5PDA1	tr|A0A1D5PDA1|A0A1D5PDA1_CHICK Uncharacterized protein OS=Gallus gallus OX=9031 GN=ECH1 PE=4 SV=1	ECH1	3	33.6
A0A1L1RYW7	tr|A0A1L1RYW7|A0A1L1RYW7_CHICK High mobility group protein B3 OS=Gallus gallus OX=9031 GN=HMGB3 PE=4 SV=1	HMGB3	3	18.2
E1C5U6	tr|E1C5U6|E1C5U6_CHICK Uncharacterized protein OS=Gallus gallus OX=9031 GN=VILL PE=4 SV=4	VILL	2	97.2
F1NBD0	tr|F1NBD0|F1NBD0_CHICK Uncharacterized protein OS=Gallus gallus OX=9031 GN=ERLIN2 PE=4 SV=2	ERLIN1	1	38.2
A0A1D5PC90	tr|A0A1D5PC90|A0A1D5PC90_CHICK Uncharacterized protein OS=Gallus gallus OX=9031 GN=HARS PE=3 SV=1	HARS	2	56.7
A0A1D5PSW3	tr|A0A1D5PSW3|A0A1D5PSW3_CHICK Guanine nucleotide-binding protein subunit gamma OS=Gallus gallus OX=9031 GN=GNG7 PE=3 SV=1	GNG7	2	7.57
E1BQH2	tr|E1BQH2|E1BQH2_CHICK Uncharacterized protein OS=Gallus gallus OX=9031 GN=IARS PE=3 SV=3	IARS	5	144.8
A0A1D5PRI6	tr|A0A1D5PRI6|A0A1D5PRI6_CHICK Uncharacterized protein OS=Gallus gallus OX=9031 GN=NEDD8L PE=4 SV=1	NEDD8	1	9.47
F1NCM5	tr|F1NCM5|F1NCM5_CHICK Uncharacterized protein OS=Gallus gallus OX=9031 GN=PTGR1 PE=4 SV=1	PTGR1	3	35.9
A0A1D5P659	tr|A0A1D5P659|A0A1D5P659_CHICK Serine/threonine-protein phosphatase OS=Gallus gallus OX=9031 GN=PPP1CA PE=3 SV=1	PPP1CA	1	36.9
Q5F3J5	sp|Q5F3J5|PSME3_CHICK Proteasome activator complex subunit 3 OS=Gallus gallus OX=9031 GN=PSME3 PE=1 SV=1	PSME3	3	29.5
A0A1L1RW17	tr|A0A1L1RW17|A0A1L1RW17_CHICK Uncharacterized protein OS=Gallus gallus OX=9031 GN=PPP1R7 PE=4 SV=1	PPP1R7	2	32.0
Q08200	sp|Q08200|RL10_CHICK 60S ribosomal protein L10 (Fragment) OS=Gallus gallus OX=9031 GN=RPL10 PE=2 SV=1	RPL10	1	24.0
A0A1D5PXU6	tr|A0A1D5PXU6|A0A1D5PXU6_CHICK Eukaryotic translation initiation factor 3 subunit E OS=Gallus gallus OX=9031 GN=EIF3E PE=3 SV=1	EIF3E	3	50.2
F1N9Z8	tr|F1N9Z8|F1N9Z8_CHICK Uncharacterized protein OS=Gallus gallus OX=9031 GN=HDDC2 PE=4 SV=3	HDDC2	2	22.4
Q5XNV3	tr|Q5XNV3|Q5XNV3_CHICK Cell cycle associated protein 1 OS=Gallus gallus OX=9031 GN=CAPRIN1 PE=2 SV=1	CAPRIN1	4	78.0
A0A0A0MQ61	tr|A0A0A0MQ61|A0A0A0MQ61_CHICK Uncharacterized protein OS=Gallus gallus OX=9031 GN=GSTAL2 PE=3 SV=1	GSTAL2	3	25.2
P07032	sp|P07032|ACYP1_CHICK Acylphosphatase-1 OS=Gallus gallus OX=9031 GN=ACYP1 PE=1 SV=2	ACYP1	2	11.2
F1NBG8	tr|F1NBG8|F1NBG8_CHICK Uncharacterized protein OS=Gallus gallus OX=9031 GN=SMS PE=4 SV=3	SMS	1	41.9
A0A1D5PRY7	tr|A0A1D5PRY7|A0A1D5PRY7_CHICK Uncharacterized protein OS=Gallus gallus OX=9031 GN=DBNL PE=4 SV=2	DBNL	1	45.1
F1NG00	tr|F1NG00|F1NG00_CHICK Uncharacterized protein OS=Gallus gallus OX=9031 GN=FAM129A PE=4 SV=3	FAM129A	3	90.7
Q6JHU8	sp|Q6JHU8|P3H1_CHICK Prolyl 3-hydroxylase 1 OS=Gallus gallus OX=9031 GN=P3H1 PE=1 SV=1	P3H1	3	81.7
E1C0F3	tr|E1C0F3|E1C0F3_CHICK RAB7A, member RAS oncogene family OS=Gallus gallus OX=9031 GN=RAB7A PE=4 SV=1	RAB7A	1	23.5
A0A1D5P2V1	tr|A0A1D5P2V1|A0A1D5P2V1_CHICK Tetratricopeptide repeat domain 38 OS=Gallus gallus OX=9031 GN=TTC38L PE=4 SV=1	TTC38L	2	49.0
A0A1D5PN07	tr|A0A1D5PN07|A0A1D5PN07_CHICK Rho GTPase activating protein 1 OS=Gallus gallus OX=9031 GN=ARHGAP1 PE=4 SV=1	ARHGAP1	2	50.4
A0A1D5PGA0	tr|A0A1D5PGA0|A0A1D5PGA0_CHICK Small nuclear ribonucleoprotein Sm D1 OS=Gallus gallus OX=9031 GN=SNRPD1 PE=3 SV=1	SNRPD1	2	12.4
Q5ZMN3	sp|Q5ZMN3|PHB2_CHICK Prohibitin-2 OS=Gallus gallus OX=9031 GN=PHB2 PE=2 SV=1	PHB2	2	33.3
Q5ZMW3	sp|Q5ZMW3|API5_CHICK Apoptosis inhibitor 5 OS=Gallus gallus OX=9031 GN=API5 PE=2 SV=1	API5	4	58.6
F1NRM8	tr|F1NRM8|F1NRM8_CHICK Endoplasmic reticulum resident protein 29 OS=Gallus gallus OX=9031 GN=ERP29 PE=4 SV=3	ERP29	2	28.2
Q9PU45	sp|Q9PU45|RADI_CHICK Radixin OS=Gallus gallus OX=9031 GN=RDX PE=2 SV=1	EZR	3	68.6
A0A1D5PNM0	tr|A0A1D5PNM0|A0A1D5PNM0_CHICK Uncharacterized protein OS=Gallus gallus OX=9031 GN=NDUFB9 PE=3 SV=1	NDUFB9	2	21.3
A0A1D5P2Y6	tr|A0A1D5P2Y6|A0A1D5P2Y6_CHICK Uncharacterized protein OS=Gallus gallus OX=9031 GN=KCNN3 PE=4 SV=1	KCNN3	2	67.3
A0A1D5PSB4	tr|A0A1D5PSB4|A0A1D5PSB4_CHICK Ubiquitin protein ligase E3 component n-recognin 4 OS=Gallus gallus OX=9031 PE=4 SV=1	tr|A0A1D5PSB4|A0A1D5PSB4_CHICK	1	573.1
A0A1L1RRM7	tr|A0A1L1RRM7|A0A1L1RRM7_CHICK Protein lin-7 homolog C OS=Gallus gallus OX=9031 GN=LIN7C PE=4 SV=1	LIN7C	2	16.8
P02127	sp|P02127|HBRH_CHICK Hemoglobin subunit rho OS=Gallus gallus OX=9031 PE=1 SV=2	H	2	16.6
Q5ZLX2	sp|Q5ZLX2|IF2A_CHICK Eukaryotic translation initiation factor 2 subunit 1 OS=Gallus gallus OX=9031 GN=EIF2S1 PE=2 SV=2	EIF2S1	2	36.2
R4GK64	tr|R4GK64|R4GK64_CHICK Uncharacterized protein OS=Gallus gallus OX=9031 GN=HDGFRP2 PE=4 SV=2	HDGFRP2	2	63.7
A0A1L1RU76	tr|A0A1L1RU76|A0A1L1RU76_CHICK Thymocyte nuclear protein 1 OS=Gallus gallus OX=9031 GN=THYN1 PE=4 SV=1	THYN1	2	14.2
A0A1D5P4B1	tr|A0A1D5P4B1|A0A1D5P4B1_CHICK NADH dehydrogenase [ubiquinone] 1 alpha subcomplex subunit 6 OS=Gallus gallus OX=9031 GN=NDUFA6 PE=3 SV=1	NDUFA6	1	14.4
F1NTV6	tr|F1NTV6|F1NTV6_CHICK Uncharacterized protein OS=Gallus gallus OX=9031 GN=UGGT1 PE=4 SV=3	UGGT1	4	174.5
P02588	sp|P02588|TNNC2_CHICK Troponin C, skeletal muscle OS=Gallus gallus OX=9031 GN=TNNC2 PE=1 SV=3	TNNC2	3	18.4
F1N8Q1	tr|F1N8Q1|F1N8Q1_CHICK Superoxide dismutase [Cu-Zn] OS=Gallus gallus OX=9031 GN=SOD1 PE=3 SV=2	SOD1	2	15.7
A0A1D5P7F3	tr|A0A1D5P7F3|A0A1D5P7F3_CHICK Cytosolic phospholipase A2 OS=Gallus gallus OX=9031 GN=PLA2G4A PE=4 SV=1	PLA2G4A	1	75.9
A0A1D5PGC1	tr|A0A1D5PGC1|A0A1D5PGC1_CHICK Uncharacterized protein OS=Gallus gallus OX=9031 GN=AEBP1 PE=4 SV=1	AEBP1	3	106.0
A0A1D5NT52	tr|A0A1D5NT52|A0A1D5NT52_CHICK 40S ribosomal protein S27 OS=Gallus gallus OX=9031 GN=RPS27L PE=3 SV=1	RPS27L	3	9.55
A0A1D5PTG6	tr|A0A1D5PTG6|A0A1D5PTG6_CHICK Eukaryotic translation initiation factor 3 subunit B OS=Gallus gallus OX=9031 GN=EIF3B PE=3 SV=1	EIF3B	4	85.3
F1NYZ2	tr|F1NYZ2|F1NYZ2_CHICK Dual-specificity mitogen-activated protein kinase kinase 2 OS=Gallus gallus OX=9031 GN=MAP2K2 PE=3 SV=1	MAP2K2	3	44.0
A0A1L1RNI3	tr|A0A1L1RNI3|A0A1L1RNI3_CHICK Uncharacterized protein OS=Gallus gallus OX=9031 GN=PDCL3 PE=4 SV=1	PDCL3	2	25.4
F1NHA0	tr|F1NHA0|F1NHA0_CHICK Ubiquitin carboxyl-terminal hydrolase 28 OS=Gallus gallus OX=9031 GN=USP28 PE=3 SV=3	USP28	2	118.7
A0A1D5NUY6	tr|A0A1D5NUY6|A0A1D5NUY6_CHICK NADH dehydrogenase [ubiquinone] 1 subunit C2 OS=Gallus gallus OX=9031 GN=NDUFC2 PE=3 SV=1	NDUFC2	2	12.8
A0A1D5NTN7	tr|A0A1D5NTN7|A0A1D5NTN7_CHICK Uncharacterized protein OS=Gallus gallus OX=9031 GN=PLAA PE=4 SV=1	PLAA	2	84.9
F1NLX9	tr|F1NLX9|F1NLX9_CHICK Uncharacterized protein OS=Gallus gallus OX=9031 GN=DTX4 PE=4 SV=3	DTX4	1	66.2
F1NX83	tr|F1NX83|F1NX83_CHICK Uncharacterized protein OS=Gallus gallus OX=9031 GN=AGL PE=4 SV=2	AGL	3	174.4
P13648	sp|P13648|LMNA_CHICK Lamin-A OS=Gallus gallus OX=9031 GN=LMNA PE=2 SV=1	LMNA	2	73.2
A0A1D5PK23	tr|A0A1D5PK23|A0A1D5PK23_CHICK Uncharacterized protein OS=Gallus gallus OX=9031 GN=LOC107057144 PE=3 SV=1	LOC107057144	1	58.4
A0A1D5NY11	tr|A0A1D5NY11|A0A1D5NY11_CHICK Uncharacterized protein OS=Gallus gallus OX=9031 GN=GULP1 PE=4 SV=1	COL3A1	2	118.9
R4GGS4	tr|R4GGS4|R4GGS4_CHICK Uncharacterized protein OS=Gallus gallus OX=9031 GN=CRNN PE=4 SV=1	CRNN	1	43.4
A0A1L1S0Y6	tr|A0A1L1S0Y6|A0A1L1S0Y6_CHICK Eukaryotic translation initiation factor 6 OS=Gallus gallus OX=9031 GN=EIF6 PE=3 SV=1	EIF6	1	14.6
E1BQF9	tr|E1BQF9|E1BQF9_CHICK Uncharacterized protein OS=Gallus gallus OX=9031 GN=CSDE1 PE=4 SV=3	CSDE1	5	88.6
E1BVT0	tr|E1BVT0|E1BVT0_CHICK Uncharacterized protein OS=Gallus gallus OX=9031 GN=RALB PE=4 SV=3	RALB	1	23.3
Q8JGM8	sp|Q8JGM8|BID_CHICK BH3-interacting domain death agonist OS=Gallus gallus OX=9031 GN=BID PE=2 SV=2	BID	5	21.7
Q5F3D5	tr|Q5F3D5|Q5F3D5_CHICK Meningioma expressed antigen 5 (hyaluronidase) OS=Gallus gallus OX=9031 GN=MGEA5 PE=2 SV=1	MGEA5	3	74.4
F1P241	tr|F1P241|F1P241_CHICK Uncharacterized protein OS=Gallus gallus OX=9031 GN=CRKL PE=4 SV=2	CRKL	2	33.7
A0A1D5NVQ2	tr|A0A1D5NVQ2|A0A1D5NVQ2_CHICK Diphosphomevalonate decarboxylase OS=Gallus gallus OX=9031 GN=MVD PE=3 SV=1	MVD	1	34.9
Q5ZM35	sp|Q5ZM35|TWF2_CHICK Twinfilin-2 OS=Gallus gallus OX=9031 GN=TWF2 PE=1 SV=1	TWF2	3	39.8
F1NVH2	tr|F1NVH2|F1NVH2_CHICK Tubulin-specific chaperone A OS=Gallus gallus OX=9031 GN=TBCA PE=3 SV=1	TBCA	4	12.7
F1NS13	tr|F1NS13|F1NS13_CHICK Uncharacterized protein OS=Gallus gallus OX=9031 GN=RNPEP PE=4 SV=3	RNPEP	4	70.5
E1C7Y3	tr|E1C7Y3|E1C7Y3_CHICK D-3-phosphoglycerate dehydrogenase OS=Gallus gallus OX=9031 GN=PHGDH PE=3 SV=3	PHGDH	8	55.0
R4GHQ1	tr|R4GHQ1|R4GHQ1_CHICK ADP-ribosylation factor 6 OS=Gallus gallus OX=9031 GN=ARF6 PE=3 SV=2	ARF6	1	20.1
Q5F4A3	sp|Q5F4A3|AN32E_CHICK Acidic leucine-rich nuclear phosphoprotein 32 family member E OS=Gallus gallus OX=9031 GN=ANP32E PE=2 SV=1	ANP32E	4	28.9
A0A1D5NTK5	tr|A0A1D5NTK5|A0A1D5NTK5_CHICK Neuromodulin OS=Gallus gallus OX=9031 GN=GAP43 PE=4 SV=1	GAP43	2	25.2
A0A1D5P4G4	tr|A0A1D5P4G4|A0A1D5P4G4_CHICK Autophagy-related protein 3 OS=Gallus gallus OX=9031 GN=ATG3 PE=3 SV=1	ATG3	2	27.5
F1NZD3	tr|F1NZD3|F1NZD3_CHICK Uncharacterized protein OS=Gallus gallus OX=9031 GN=RBMX PE=4 SV=1	RBMX	3	41.6
A0A1D5NZ71	tr|A0A1D5NZ71|A0A1D5NZ71_CHICK Uncharacterized protein OS=Gallus gallus OX=9031 GN=DNAJC13 PE=4 SV=1	DNAJC13	1	254.5
A0A1D5P122	tr|A0A1D5P122|A0A1D5P122_CHICK Uncharacterized protein OS=Gallus gallus OX=9031 GN=USP15 PE=3 SV=1	USP15	3	98.0
Q5ZKZ5	tr|Q5ZKZ5|Q5ZKZ5_CHICK Signal recognition particle subunit SRP72 OS=Gallus gallus OX=9031 GN=SRP72 PE=2 SV=1	SRP72	2	74.5
F1P2A1	tr|F1P2A1|F1P2A1_CHICK Uncharacterized protein OS=Gallus gallus OX=9031 GN=ATOX1 PE=4 SV=2	ATOX1	2	8.0
A0A1D5P1D0	tr|A0A1D5P1D0|A0A1D5P1D0_CHICK Uncharacterized protein OS=Gallus gallus OX=9031 GN=PAPSS2 PE=3 SV=1	PAPSS2	4	68.1
E1C4M6	tr|E1C4M6|E1C4M6_CHICK Uncharacterized protein OS=Gallus gallus OX=9031 GN=USP14 PE=3 SV=3	USP14	5	55.6
F1NKQ7	tr|F1NKQ7|F1NKQ7_CHICK Uncharacterized protein OS=Gallus gallus OX=9031 GN=FADD PE=4 SV=3	FADD	1	22.8
F1NMS0	tr|F1NMS0|F1NMS0_CHICK Non-specific serine/threonine protein kinase OS=Gallus gallus OX=9031 GN=AKT1 PE=3 SV=1	AKT1	1	55.8
A0A1D5PD25	tr|A0A1D5PD25|A0A1D5PD25_CHICK Uncharacterized protein OS=Gallus gallus OX=9031 GN=EFHD2 PE=4 SV=1	EFHD2	2	24.7
F1NWX7	tr|F1NWX7|F1NWX7_CHICK Protein transport protein Sec61 subunit beta OS=Gallus gallus OX=9031 GN=SEC61B PE=3 SV=2	SEC61B	4	10.0
A0A1D5P650	tr|A0A1D5P650|A0A1D5P650_CHICK Clathrin heavy chain OS=Gallus gallus OX=9031 GN=CLTCL1 PE=3 SV=1	CLTCL1	4	218.9
F1NIE8	tr|F1NIE8|F1NIE8_CHICK Uncharacterized protein OS=Gallus gallus OX=9031 GN=RANGAP1 PE=4 SV=1	RANGAP1	3	62.9
P47836	sp|P47836|RS4_CHICK 40S ribosomal protein S4 OS=Gallus gallus OX=9031 GN=RPS4 PE=2 SV=2	RPS4X	8	29.6
A0A1D5PXI1	tr|A0A1D5PXI1|A0A1D5PXI1_CHICK Uncharacterized protein OS=Gallus gallus OX=9031 GN=ALDH4A1 PE=3 SV=1	ALDH4A1	3	60.6
R4GLW9	tr|R4GLW9|R4GLW9_CHICK Uncharacterized protein OS=Gallus gallus OX=9031 GN=NUMA1 PE=4 SV=1	NUMA1	1	241.3
E1C5K0	tr|E1C5K0|E1C5K0_CHICK Uncharacterized protein OS=Gallus gallus OX=9031 GN=HOMER3 PE=4 SV=3	HOMER3	3	40.0
A0A1D5PWK7	tr|A0A1D5PWK7|A0A1D5PWK7_CHICK Uncharacterized protein OS=Gallus gallus OX=9031 GN=HADHA PE=4 SV=1	HADHA	1	46.8
F1NYV3	tr|F1NYV3|F1NYV3_CHICK Uncharacterized protein OS=Gallus gallus OX=9031 GN=MAP7D1 PE=4 SV=3	MAP7D1	2	99.9
F1NR44	tr|F1NR44|F1NR44_CHICK Uncharacterized protein OS=Gallus gallus OX=9031 GN=ECHS1 PE=3 SV=2	ECHS1	3	31.6
P08636	sp|P08636|RS17_CHICK 40S ribosomal protein S17 OS=Gallus gallus OX=9031 GN=RPS17 PE=2 SV=3	RPS17	2	15.5
O93344	sp|O93344|AL1A2_CHICK Retinal dehydrogenase 2 OS=Gallus gallus OX=9031 GN=ALDH1A2 PE=2 SV=2	ALDH1A2	4	56.7
Q5ZKJ9	tr|Q5ZKJ9|Q5ZKJ9_CHICK Uncharacterized protein OS=Gallus gallus OX=9031 GN=ATP6V1E1 PE=2 SV=1	ATP6V1E1	3	26.1
Q5ZKN7	tr|Q5ZKN7|Q5ZKN7_CHICK Uncharacterized protein OS=Gallus gallus OX=9031 GN=UBE2L3 PE=2 SV=1	UBE2L3	2	17.9
A0A1L1RX26	tr|A0A1L1RX26|A0A1L1RX26_CHICK Uncharacterized protein OS=Gallus gallus OX=9031 GN=ETF1 PE=4 SV=1	ETF1	2	49.0
A0A1D5NYJ2	tr|A0A1D5NYJ2|A0A1D5NYJ2_CHICK Lon protease homolog, mitochondrial OS=Gallus gallus OX=9031 GN=LONP1 PE=3 SV=1	LONP1	3	103.7
F1NDH2	tr|F1NDH2|F1NDH2_CHICK Angiotensinogen OS=Gallus gallus OX=9031 GN=AGT PE=3 SV=2	AGT	2	51.3
E1BQV7	tr|E1BQV7|E1BQV7_CHICK Uncharacterized protein OS=Gallus gallus OX=9031 GN=SLK PE=4 SV=3	SLK	4	141.9
A0A1D5PBN9	tr|A0A1D5PBN9|A0A1D5PBN9_CHICK Purine rich element binding protein A OS=Gallus gallus OX=9031 PE=4 SV=1	tr|A0A1D5PBN9|A0A1D5PBN9_CHICK	5	30.3
A0A1D5PA60	tr|A0A1D5PA60|A0A1D5PA60_CHICK Uncharacterized protein OS=Gallus gallus OX=9031 GN=MARS PE=3 SV=1	MARS	2	98.8
A0A1D5PUQ7	tr|A0A1D5PUQ7|A0A1D5PUQ7_CHICK ATP-dependent 6-phosphofructokinase OS=Gallus gallus OX=9031 GN=PFKM PE=3 SV=1	PFKM	1	81.9
E1C2I9	tr|E1C2I9|E1C2I9_CHICK Uncharacterized protein OS=Gallus gallus OX=9031 GN=LARS PE=3 SV=1	LARS	4	134.3
E1BV44	tr|E1BV44|E1BV44_CHICK Uncharacterized protein OS=Gallus gallus OX=9031 GN=CSE1L PE=4 SV=2	CSE1L	4	110.4
E1C3D2	tr|E1C3D2|E1C3D2_CHICK Septin-2 OS=Gallus gallus OX=9031 GN=SEPT2 PE=3 SV=2	SEPT2	3	40.6
A0A1L1RLM0	tr|A0A1L1RLM0|A0A1L1RLM0_CHICK Dolichyl-diphosphooligosaccharide--protein glycosyltransferase 48 kDa subunit OS=Gallus gallus OX=9031 GN=DDOST PE=3 SV=1	DDOST	3	34.7
F1NC26	tr|F1NC26|F1NC26_CHICK Uncharacterized protein OS=Gallus gallus OX=9031 GN=HSPA4L PE=3 SV=2	HSPA4L	4	94.7
F1NZC0	tr|F1NZC0|F1NZC0_CHICK Aldose 1-epimerase OS=Gallus gallus OX=9031 GN=GALM PE=3 SV=3	GALM	2	38.0
A0A1D5PNB4	tr|A0A1D5PNB4|A0A1D5PNB4_CHICK Integrin beta OS=Gallus gallus OX=9031 GN=ITGB1 PE=3 SV=1	ITGB1	2	88.4
Q9W744	tr|Q9W744|Q9W744_CHICK DEAD-box RNA helicase OS=Gallus gallus OX=9031 GN=DDX5 PE=2 SV=1	DDX5	1	66.7
F1NHD1	tr|F1NHD1|F1NHD1_CHICK Uncharacterized protein OS=Gallus gallus OX=9031 GN=STAU1 PE=4 SV=3	STAU1	5	75.4
F1N876	tr|F1N876|F1N876_CHICK Uncharacterized protein OS=Gallus gallus OX=9031 GN=SEPHS1 PE=4 SV=2	SEPHS1	3	42.9
F1NVF0	tr|F1NVF0|F1NVF0_CHICK Vacuolar protein sorting-associated protein 35 OS=Gallus gallus OX=9031 GN=VPS35 PE=3 SV=2	VPS35	3	92.1
A0A1D5PUA3	tr|A0A1D5PUA3|A0A1D5PUA3_CHICK Low-density lipoprotein receptor-related protein 1 OS=Gallus gallus OX=9031 GN=LRP1 PE=4 SV=1	LRP1	6	501.8
A0A1D5PC35	tr|A0A1D5PC35|A0A1D5PC35_CHICK U6 snRNA-associated Sm-like protein LSm3 OS=Gallus gallus OX=9031 GN=LSM3 PE=3 SV=1	LSM3	2	11.9
Q5ZLA7	tr|Q5ZLA7|Q5ZLA7_CHICK Uncharacterized protein OS=Gallus gallus OX=9031 GN=STT3A PE=2 SV=1	STT3A	1	80.6
H9KYX6	tr|H9KYX6|H9KYX6_CHICK Uncharacterized protein OS=Gallus gallus OX=9031 GN=SELENBP1 PE=4 SV=2	SELENBP1	1	52.4
Q5F3Q7	tr|Q5F3Q7|Q5F3Q7_CHICK WAS/WASL interacting protein family member 1 OS=Gallus gallus OX=9031 GN=WIPF1 PE=2 SV=1	WIPF1	2	49.9
E1BSL7	tr|E1BSL7|E1BSL7_CHICK Uncharacterized protein OS=Gallus gallus OX=9031 GN=ERP44 PE=4 SV=3	ERP44	4	47.0
Q5ZKK8	tr|Q5ZKK8|Q5ZKK8_CHICK Ribosomal protein L19 OS=Gallus gallus OX=9031 GN=RPL19 PE=2 SV=1	RPL19	5	23.4
Q07460	sp|Q07460|IF5A2_CHICK Eukaryotic translation initiation factor 5A-2 OS=Gallus gallus OX=9031 GN=EIF5A2 PE=1 SV=3	EIF5A2	1	16.7
A0A1D5PHE2	tr|A0A1D5PHE2|A0A1D5PHE2_CHICK Inositol-1-monophosphatase OS=Gallus gallus OX=9031 GN=IMPA1 PE=3 SV=1	IMPA1	4	30.1
F1NBE3	tr|F1NBE3|F1NBE3_CHICK Uncharacterized protein OS=Gallus gallus OX=9031 GN=GCAT PE=3 SV=2	GCAT	5	45.2
P51901	sp|P51901|ANXA6_CHICK Annexin A6 OS=Gallus gallus OX=9031 GN=ANXA6 PE=2 SV=1	ANXA6	1	75.2
P00174	sp|P00174|CYB5_CHICK Cytochrome b5 OS=Gallus gallus OX=9031 GN=CYB5A PE=1 SV=4	CYB5A	3	15.5
F1NN41	tr|F1NN41|F1NN41_CHICK Uncharacterized protein OS=Gallus gallus OX=9031 GN=PXDN PE=4 SV=3	PXDN	4	165.8
A0A1D5PGY9	tr|A0A1D5PGY9|A0A1D5PGY9_CHICK Eukaryotic translation initiation factor 3 subunit A OS=Gallus gallus OX=9031 GN=EIF3A PE=3 SV=2	EIF3A	1	99.9
F1P010	tr|F1P010|F1P010_CHICK Actin-related protein 2/3 complex subunit 4 OS=Gallus gallus OX=9031 GN=ARPC4 PE=3 SV=3	ARPC4	2	19.7
Q5ZIR9	sp|Q5ZIR9|RN185_CHICK E3 ubiquitin-protein ligase RNF185 OS=Gallus gallus OX=9031 GN=RNF185 PE=2 SV=1	RNF185	1	20.8
Q5F461	tr|Q5F461|Q5F461_CHICK Uncharacterized protein OS=Gallus gallus OX=9031 GN=RCJMB04_2n18 PE=2 SV=1	RCJMB04_2n18	2	59.7
A0A1D5P8H7	tr|A0A1D5P8H7|A0A1D5P8H7_CHICK Uncharacterized protein OS=Gallus gallus OX=9031 GN=XPO1 PE=4 SV=1	XPO1	3	123.2
A0A1D5PF07	tr|A0A1D5PF07|A0A1D5PF07_CHICK Uncharacterized protein OS=Gallus gallus OX=9031 GN=PPM1B PE=3 SV=1	PPM1B	2	42.9
A0A1I7Q411	tr|A0A1I7Q411|A0A1I7Q411_CHICK Uncharacterized protein OS=Gallus gallus OX=9031 GN=CAPN11 PE=3 SV=1	CAPN11	4	79.9
F1NC02	tr|F1NC02|F1NC02_CHICK Proteasome subunit alpha type OS=Gallus gallus OX=9031 GN=PSMA4 PE=3 SV=2	PSMA4	1	29.5
E1BXR1	tr|E1BXR1|E1BXR1_CHICK Prefoldin subunit 3 OS=Gallus gallus OX=9031 GN=VBP1 PE=3 SV=3	VBP1	2	18.7
E1BZE1	tr|E1BZE1|E1BZE1_CHICK Uncharacterized protein OS=Gallus gallus OX=9031 GN=AHSG PE=4 SV=1	AHSG	2	37.2
A0A1D5PPL9	tr|A0A1D5PPL9|A0A1D5PPL9_CHICK ATP-dependent Clp protease proteolytic subunit OS=Gallus gallus OX=9031 GN=CLPP PE=3 SV=1	CLPP	2	21.9
A0A1D5PDT3	tr|A0A1D5PDT3|A0A1D5PDT3_CHICK Calcium-transporting ATPase OS=Gallus gallus OX=9031 GN=ATP2B4 PE=3 SV=1	ATP2B4	3	129.4
E1BVD1	tr|E1BVD1|E1BVD1_CHICK Uncharacterized protein OS=Gallus gallus OX=9031 GN=AKR1B10L3 PE=4 SV=1	AKR1B10L3	2	35.7
F1NS91	tr|F1NS91|F1NS91_CHICK Uncharacterized protein OS=Gallus gallus OX=9031 GN=RPL9 PE=4 SV=3	RPL9	2	18.0
Q5F422	tr|Q5F422|Q5F422_CHICK DEK proto-oncogene OS=Gallus gallus OX=9031 GN=DEK PE=2 SV=1	DEK	2	42.2
P02197	sp|P02197|MYG_CHICK Myoglobin OS=Gallus gallus OX=9031 GN=MB PE=1 SV=4	MB	1	17.4
E1C2L5	tr|E1C2L5|E1C2L5_CHICK Uncharacterized protein OS=Gallus gallus OX=9031 GN=ALYREF PE=4 SV=3	ALYREF	4	26.7
A0A1L1RX65	tr|A0A1L1RX65|A0A1L1RX65_CHICK Isocitrate dehydrogenase [NAD] subunit, mitochondrial OS=Gallus gallus OX=9031 GN=IDH3A PE=3 SV=1	IDH3A	3	34.7
Q5ZKR8	tr|Q5ZKR8|Q5ZKR8_CHICK DNA helicase OS=Gallus gallus OX=9031 GN=MCM6 PE=2 SV=1	MCM6	4	93.3
F1NF80	tr|F1NF80|F1NF80_CHICK Uncharacterized protein OS=Gallus gallus OX=9031 GN=PPCS PE=4 SV=3	PPCS	3	40.6
A0A1L1RWX8	tr|A0A1L1RWX8|A0A1L1RWX8_CHICK Uncharacterized protein OS=Gallus gallus OX=9031 GN=VPS35 PE=4 SV=1	VPS35	1	52.3
Q5ZIK9	sp|Q5ZIK9|COPE_CHICK Coatomer subunit epsilon OS=Gallus gallus OX=9031 GN=COPE PE=2 SV=1	COPE	4	34.4
H9L0U6	tr|H9L0U6|H9L0U6_CHICK Proteasome subunit beta OS=Gallus gallus OX=9031 GN=PSMB4 PE=3 SV=1	PSMB4	2	28.1
A0A1D5PTL7	tr|A0A1D5PTL7|A0A1D5PTL7_CHICK Annexin OS=Gallus gallus OX=9031 GN=ANXA4 PE=3 SV=1	ANXA4	3	35.3
Q6LC82	tr|Q6LC82|Q6LC82_CHICK GTPase cRac1A OS=Gallus gallus OX=9031 GN=cRac1A PE=2 SV=1	cRac1A	3	21.5
F1NH33	tr|F1NH33|F1NH33_CHICK Aldehyde dehydrogenase OS=Gallus gallus OX=9031 GN=ALDH3A2 PE=3 SV=2	ALDH3A2	3	54.1
A0A1D5PXH6	tr|A0A1D5PXH6|A0A1D5PXH6_CHICK ATP synthase subunit gamma OS=Gallus gallus OX=9031 GN=ATP5C1 PE=3 SV=1	ATP5C1	1	31.0
Q5ZM25	sp|Q5ZM25|OLA1_CHICK Obg-like ATPase 1 OS=Gallus gallus OX=9031 GN=OLA1 PE=2 SV=1	OLA1	7	44.8
Q08705	sp|Q08705|CTCF_CHICK Transcriptional repressor CTCF OS=Gallus gallus OX=9031 GN=CTCF PE=1 SV=1	CTCF	3	82.8
A0A1D5PVT6	tr|A0A1D5PVT6|A0A1D5PVT6_CHICK Collagen type XI alpha 1 chain OS=Gallus gallus OX=9031 PE=4 SV=1	tr|A0A1D5PVT6|A0A1D5PVT6_CHICK	3	73.7
C7G537	tr|C7G537|C7G537_CHICK ADF actin binding protein OS=Gallus gallus OX=9031 GN=COTL1 PE=2 SV=1	COTL1	4	16.1
A0A1L1RVP3	tr|A0A1L1RVP3|A0A1L1RVP3_CHICK Uncharacterized protein OS=Gallus gallus OX=9031 GN=CHCHD2 PE=4 SV=1	CHCHD2	2	15.2
E1BR14	tr|E1BR14|E1BR14_CHICK Uncharacterized protein OS=Gallus gallus OX=9031 GN=TPPP3 PE=4 SV=3	TPPP3	2	19.3
Q9DD46	tr|Q9DD46|Q9DD46_CHICK Aldehyde dehydrogenase OS=Gallus gallus OX=9031 GN=ALDH6 PE=2 SV=1	ALDH6	6	56.3
Q9I882	tr|Q9I882|Q9I882_CHICK Protein kinase C inhibitor OS=Gallus gallus OX=9031 GN=chPKCI PE=2 SV=1	chPKCI	3	13.8
A0A1L1RV86	tr|A0A1L1RV86|A0A1L1RV86_CHICK Uncharacterized protein OS=Gallus gallus OX=9031 GN=TNFRSF14 PE=4 SV=1	TNFRSF14	2	41.2
E1BXT9	tr|E1BXT9|E1BXT9_CHICK Uncharacterized protein OS=Gallus gallus OX=9031 GN=UQCR11 PE=4 SV=1	UQCR11	1	6.32
F1NLK4	tr|F1NLK4|F1NLK4_CHICK Uncharacterized protein OS=Gallus gallus OX=9031 GN=PIP4K2B PE=4 SV=2	PIP4K2B	3	46.5
A0A1D5P9H2	tr|A0A1D5P9H2|A0A1D5P9H2_CHICK Uncharacterized protein OS=Gallus gallus OX=9031 GN=MYEF2 PE=4 SV=2	MYEF2	2	65.7
P21869	sp|P21869|CSK22_CHICK Casein kinase II subunit alpha OS=Gallus gallus OX=9031 PE=2 SV=1	sp|P21869|CSK22_CHICK	1	41.2
F1NLV8	tr|F1NLV8|F1NLV8_CHICK Inactive tyrosine-protein kinase 7 OS=Gallus gallus OX=9031 GN=PTK7 PE=3 SV=1	PTK7	2	116.0
F1NYZ1	tr|F1NYZ1|F1NYZ1_CHICK Uncharacterized protein OS=Gallus gallus OX=9031 GN=MRPS5 PE=3 SV=3	MRPS5	1	45.7
A0A1D5P8I8	tr|A0A1D5P8I8|A0A1D5P8I8_CHICK Collagen alpha-1(XII) chain OS=Gallus gallus OX=9031 GN=COL12A1 PE=4 SV=1	COL12A1	3	280.5
A0A1D5PZ51	tr|A0A1D5PZ51|A0A1D5PZ51_CHICK Uncharacterized protein OS=Gallus gallus OX=9031 GN=DPYSL3 PE=4 SV=1	DPYSL3	2	81.3
A0A1D5PJE7	tr|A0A1D5PJE7|A0A1D5PJE7_CHICK Uncharacterized protein OS=Gallus gallus OX=9031 GN=SAE1 PE=4 SV=1	SAE1	4	37.5
A0A1D5P918	tr|A0A1D5P918|A0A1D5P918_CHICK Uncharacterized protein OS=Gallus gallus OX=9031 GN=NEXN PE=4 SV=1	NEXN	2	72.5
F1NBS9	tr|F1NBS9|F1NBS9_CHICK Uncharacterized protein OS=Gallus gallus OX=9031 GN=VAT1 PE=4 SV=3	VAT1	3	27.9
A0A1D6UPQ3	tr|A0A1D6UPQ3|A0A1D6UPQ3_CHICK Uncharacterized protein OS=Gallus gallus OX=9031 GN=TARS PE=3 SV=1	TARS	3	90.6
A0A1D5PC23	tr|A0A1D5PC23|A0A1D5PC23_CHICK Transaldolase OS=Gallus gallus OX=9031 GN=TALDO1 PE=3 SV=1	TALDO1	5	37.6
E1BS97	tr|E1BS97|E1BS97_CHICK Non-specific serine/threonine protein kinase OS=Gallus gallus OX=9031 GN=PAK2 PE=4 SV=1	PAK2	5	57.5
A0A1D5P411	tr|A0A1D5P411|A0A1D5P411_CHICK Uncharacterized protein OS=Gallus gallus OX=9031 GN=FUS PE=4 SV=1	FUS	2	50.7
A0A1D5PRE4	tr|A0A1D5PRE4|A0A1D5PRE4_CHICK Programmed cell death protein 2-like OS=Gallus gallus OX=9031 GN=PDCD2L PE=4 SV=1	PDCD2L	3	71.1
A0A1L1RWI0	tr|A0A1L1RWI0|A0A1L1RWI0_CHICK Peptidyl-prolyl cis-trans isomerase OS=Gallus gallus OX=9031 GN=PPIE PE=3 SV=1	PPIE	1	24.0
A0A1L1RJI2	tr|A0A1L1RJI2|A0A1L1RJI2_CHICK Uncharacterized protein OS=Gallus gallus OX=9031 GN=UBE2K PE=3 SV=1	UBE2K	2	21.7
F1NAG9	tr|F1NAG9|F1NAG9_CHICK Uncharacterized protein OS=Gallus gallus OX=9031 GN=NEK9 PE=4 SV=3	NEK9	2	108.0
A0A1L1RL41	tr|A0A1L1RL41|A0A1L1RL41_CHICK Anamorsin OS=Gallus gallus OX=9031 GN=CIAPIN1 PE=3 SV=1	CIAPIN1	4	32.4
A0A1D5P1M0	tr|A0A1D5P1M0|A0A1D5P1M0_CHICK Myosin-11 OS=Gallus gallus OX=9031 GN=MYH11 PE=3 SV=1	MYH11	1	225.0
F1NRX4	tr|F1NRX4|F1NRX4_CHICK Uncharacterized protein OS=Gallus gallus OX=9031 GN=LAMTOR5 PE=4 SV=2	LAMTOR5	2	9.52
E1C1U8	tr|E1C1U8|E1C1U8_CHICK Uncharacterized protein OS=Gallus gallus OX=9031 GN=KLHL40 PE=4 SV=3	KLHL40	6	70.1
A0A1D5P079	tr|A0A1D5P079|A0A1D5P079_CHICK Uncharacterized protein OS=Gallus gallus OX=9031 GN=PLOD2 PE=4 SV=1	PLOD2	5	84.5
E1C1V3	tr|E1C1V3|E1C1V3_CHICK Junction plakoglobin OS=Gallus gallus OX=9031 GN=JUP PE=2 SV=2	JUP	1	82.1
F1NAM7	tr|F1NAM7|F1NAM7_CHICK Uncharacterized protein OS=Gallus gallus OX=9031 GN=BDH2 PE=4 SV=2	BDH2	5	26.9
A0A1D5PH37	tr|A0A1D5PH37|A0A1D5PH37_CHICK Uncharacterized protein OS=Gallus gallus OX=9031 GN=PRORSD1P PE=4 SV=1	PRORSD1P	1	19.3
A0A1D5PME9	tr|A0A1D5PME9|A0A1D5PME9_CHICK Leucine rich repeat containing 15 OS=Gallus gallus OX=9031 PE=4 SV=2	tr|A0A1D5PME9|A0A1D5PME9_CHICK	3	62.2
Q5ZMV6	tr|Q5ZMV6|Q5ZMV6_CHICK Deoxythymidylate kinase OS=Gallus gallus OX=9031 GN=DTYMK PE=2 SV=1	DTYMK	2	16.9
Q5ZK33	sp|Q5ZK33|LETM1_CHICK Mitochondrial proton/calcium exchanger protein OS=Gallus gallus OX=9031 GN=LETM1 PE=2 SV=1	LETM1	3	85.8
A0A1L1RTY4	tr|A0A1L1RTY4|A0A1L1RTY4_CHICK Dolichyl-diphosphooligosaccharide--protein glycosyltransferase subunit 1 OS=Gallus gallus OX=9031 GN=RPN1 PE=3 SV=1	RPN1	1	67.7
E1BQD1	tr|E1BQD1|E1BQD1_CHICK Uncharacterized protein OS=Gallus gallus OX=9031 GN=ES1ML1 PE=4 SV=3	ES1ML1	4	23.9
F1NLC7	tr|F1NLC7|F1NLC7_CHICK Uncharacterized protein OS=Gallus gallus OX=9031 GN=TXNDC12 PE=4 SV=2	TXNDC12	2	18.6
F1NIP5	tr|F1NIP5|F1NIP5_CHICK Uncharacterized protein OS=Gallus gallus OX=9031 GN=PRPS1 PE=3 SV=3	PRPS1	1	34.7
A0A1D5PAM6	tr|A0A1D5PAM6|A0A1D5PAM6_CHICK Uncharacterized protein OS=Gallus gallus OX=9031 GN=STAU2 PE=4 SV=1	STAU2	4	69.8
F1NKE8	tr|F1NKE8|F1NKE8_CHICK Uncharacterized protein OS=Gallus gallus OX=9031 GN=PDXK PE=4 SV=3	PDXK	2	35.0
E1BSN3	tr|E1BSN3|E1BSN3_CHICK Uncharacterized protein OS=Gallus gallus OX=9031 GN=L3HYPDH PE=4 SV=1	L3HYPDH	1	38.7
A0A1D5P909	tr|A0A1D5P909|A0A1D5P909_CHICK Uncharacterized protein OS=Gallus gallus OX=9031 GN=LDB3 PE=4 SV=2	LDB3	2	31.2
A0A1D5P7K3	tr|A0A1D5P7K3|A0A1D5P7K3_CHICK Translationally-controlled tumor protein homolog OS=Gallus gallus OX=9031 GN=TPT1 PE=3 SV=1	TPT1	4	14.6
A0A1I7Q3Y4	tr|A0A1I7Q3Y4|A0A1I7Q3Y4_CHICK F-actin-capping protein subunit alpha-1 OS=Gallus gallus OX=9031 GN=CAPZA1 PE=3 SV=1	CAPZA1	3	30.5
R4GJ59	tr|R4GJ59|R4GJ59_CHICK Uncharacterized protein OS=Gallus gallus OX=9031 GN=SARS PE=4 SV=2	SARS	6	71.3
F1NGB1	tr|F1NGB1|F1NGB1_CHICK Uncharacterized protein OS=Gallus gallus OX=9031 GN=NUCB2 PE=4 SV=1	NUCB2	3	53.8
Q5ZJQ2	sp|Q5ZJQ2|SYFA_CHICK Phenylalanine--tRNA ligase alpha subunit OS=Gallus gallus OX=9031 GN=FARSA PE=1 SV=1	FARSA	5	49.6
A0A1D5NVM2	tr|A0A1D5NVM2|A0A1D5NVM2_CHICK NADH dehydrogenase [ubiquinone] 1 alpha subcomplex subunit 2 OS=Gallus gallus OX=9031 GN=NDUFA2 PE=4 SV=1	NDUFA2	2	11.1
E1C016	tr|E1C016|E1C016_CHICK Coatomer subunit beta OS=Gallus gallus OX=9031 GN=COPB2 PE=3 SV=1	COPB2	3	103.1
A0A1D5P763	tr|A0A1D5P763|A0A1D5P763_CHICK Uncharacterized protein OS=Gallus gallus OX=9031 GN=TXNL1 PE=4 SV=1	TXNL1	5	32.4
E1BYL1	tr|E1BYL1|E1BYL1_CHICK Peptidylprolyl isomerase OS=Gallus gallus OX=9031 GN=FKBP7 PE=4 SV=2	FKBP7	1	24.1
Q5ZLT7	sp|Q5ZLT7|BZW1_CHICK Basic leucine zipper and W2 domain-containing protein 1 OS=Gallus gallus OX=9031 GN=BZW1 PE=2 SV=1	BZW1	1	48.0
A0A1L1RMC5	tr|A0A1L1RMC5|A0A1L1RMC5_CHICK Uncharacterized protein OS=Gallus gallus OX=9031 GN=ADPRHL1 PE=4 SV=1	ADPRHL1	2	31.4
A0A1D5PKV3	tr|A0A1D5PKV3|A0A1D5PKV3_CHICK Uncharacterized protein OS=Gallus gallus OX=9031 GN=MYOM2 PE=4 SV=1	MYOM2	5	161.2
A0A1D5P592	tr|A0A1D5P592|A0A1D5P592_CHICK Propionyl-CoA carboxylase beta subunit OS=Gallus gallus OX=9031 GN=PCCB PE=4 SV=1	PCCB	1	57.5
A0A1D5P8K2	tr|A0A1D5P8K2|A0A1D5P8K2_CHICK Uncharacterized protein OS=Gallus gallus OX=9031 GN=HSPB2 PE=3 SV=1	HSPB2	4	20.4
A0A1D5P9D7	tr|A0A1D5P9D7|A0A1D5P9D7_CHICK Uncharacterized protein OS=Gallus gallus OX=9031 GN=SMARCC2 PE=4 SV=1	SMARCC2	2	131.2
A0A1D5PQ49	tr|A0A1D5PQ49|A0A1D5PQ49_CHICK Uncharacterized protein OS=Gallus gallus OX=9031 GN=COA3 PE=4 SV=1	COA3	1	11.8
A0A1D5PKA9	tr|A0A1D5PKA9|A0A1D5PKA9_CHICK Uncharacterized protein OS=Gallus gallus OX=9031 GN=NPEPPS PE=4 SV=1	NPEPPS	3	48.9
A0A1D5NWB8	tr|A0A1D5NWB8|A0A1D5NWB8_CHICK Uncharacterized protein OS=Gallus gallus OX=9031 GN=ROCK2 PE=4 SV=1	ROCK2	1	142.6
E1C0T6	tr|E1C0T6|E1C0T6_CHICK Uncharacterized protein OS=Gallus gallus OX=9031 GN=FERMT2 PE=4 SV=2	FERMT2	5	79.9
Q5ZM36	sp|Q5ZM36|IF4A3_CHICK Eukaryotic initiation factor 4A-III OS=Gallus gallus OX=9031 GN=EIF4A3 PE=2 SV=1	EIF4A3	5	46.8
A0A1D5P5F8	tr|A0A1D5P5F8|A0A1D5P5F8_CHICK Uncharacterized protein OS=Gallus gallus OX=9031 GN=NAA10L PE=4 SV=1	NAA10L	1	24.9
A0A1D5P3M1	tr|A0A1D5P3M1|A0A1D5P3M1_CHICK Uncharacterized protein OS=Gallus gallus OX=9031 GN=ANP32A PE=4 SV=1	ANP32A	3	24.2
A0A1L1RXJ1	tr|A0A1L1RXJ1|A0A1L1RXJ1_CHICK Uncharacterized protein OS=Gallus gallus OX=9031 GN=QARS PE=4 SV=1	QARS	3	36.6
P51913	sp|P51913|ENOA_CHICK Alpha-enolase OS=Gallus gallus OX=9031 GN=ENO1 PE=2 SV=2	ENO1	1	47.3
A0A1D5PS00	tr|A0A1D5PS00|A0A1D5PS00_CHICK Uncharacterized protein OS=Gallus gallus OX=9031 GN=SYPL2 PE=4 SV=2	SYPL2	1	20.6
Q05744	sp|Q05744|CATD_CHICK Cathepsin D OS=Gallus gallus OX=9031 GN=CTSD PE=1 SV=1	CTSD	3	43.3
A0A1D5PAN0	tr|A0A1D5PAN0|A0A1D5PAN0_CHICK Uncharacterized protein OS=Gallus gallus OX=9031 GN=PRELP PE=4 SV=1	PRELP	5	43.0
A0A1D5NTS2	tr|A0A1D5NTS2|A0A1D5NTS2_CHICK Uncharacterized protein OS=Gallus gallus OX=9031 GN=CA3A PE=4 SV=1	CA3A	5	29.7
A0A1D5PJJ4	tr|A0A1D5PJJ4|A0A1D5PJJ4_CHICK Protein S100 OS=Gallus gallus OX=9031 GN=S100A1 PE=3 SV=1	S100A1	1	10.6
A0A1D5PPQ7	tr|A0A1D5PPQ7|A0A1D5PPQ7_CHICK Uncharacterized protein OS=Gallus gallus OX=9031 GN=EIF4E PE=3 SV=1	EIF4E	1	25.0
F1NYA2	tr|F1NYA2|F1NYA2_CHICK Uncharacterized protein OS=Gallus gallus OX=9031 GN=EIF4H PE=4 SV=2	EIF4H	2	27.6
E1BXI3	tr|E1BXI3|E1BXI3_CHICK Uncharacterized protein OS=Gallus gallus OX=9031 GN=PDCD5 PE=4 SV=1	PDCD5	4	14.2
A0A1D5P3S4	tr|A0A1D5P3S4|A0A1D5P3S4_CHICK ATP synthase subunit alpha OS=Gallus gallus OX=9031 GN=ATP5A1WL PE=3 SV=1	ATP5A1W	3	56.1
A0A1D5P8F9	tr|A0A1D5P8F9|A0A1D5P8F9_CHICK Uncharacterized protein OS=Gallus gallus OX=9031 GN=CNPY2 PE=4 SV=1	CNPY2	2	20.5
A0A1L1RJP0	tr|A0A1L1RJP0|A0A1L1RJP0_CHICK Uncharacterized protein OS=Gallus gallus OX=9031 GN=DCX PE=4 SV=1	DCX	3	38.4
A0A1D5PX48	tr|A0A1D5PX48|A0A1D5PX48_CHICK Uncharacterized protein OS=Gallus gallus OX=9031 GN=RBX1 PE=4 SV=1	RBX1	2	11.5
Q5ZL37	tr|Q5ZL37|Q5ZL37_CHICK Succinate--CoA ligase [GDP-forming] subunit beta, mitochondrial OS=Gallus gallus OX=9031 GN=SUCLG2 PE=2 SV=1	S	3	46.8
A0A1D5PSJ9	tr|A0A1D5PSJ9|A0A1D5PSJ9_CHICK Uncharacterized protein OS=Gallus gallus OX=9031 GN=CTNNBL1 PE=4 SV=1	CTNNBL1	1	20.0
F1P2L0	tr|F1P2L0|F1P2L0_CHICK Uncharacterized protein OS=Gallus gallus OX=9031 GN=POLE3 PE=4 SV=1	POLE3	1	16.4
Q5ZJ08	sp|Q5ZJ08|SYYC_CHICK Tyrosine--tRNA ligase, cytoplasmic OS=Gallus gallus OX=9031 GN=YARS PE=2 SV=1	YARS	5	59.3
F1NLV4	tr|F1NLV4|F1NLV4_CHICK G protein subunit beta 1 OS=Gallus gallus OX=9031 GN=GNB1 PE=4 SV=2	GNB1	3	37.3
F1P520	tr|F1P520|F1P520_CHICK Uncharacterized protein OS=Gallus gallus OX=9031 GN=RPIA PE=4 SV=3	RPIA	3	24.6
F1NYI3	tr|F1NYI3|F1NYI3_CHICK tRNA-splicing ligase RtcB homolog OS=Gallus gallus OX=9031 GN=RTCB PE=3 SV=2	RTCB	4	55.2
A0A1L1RT65	tr|A0A1L1RT65|A0A1L1RT65_CHICK 40S ribosomal protein S24 OS=Gallus gallus OX=9031 GN=RPS24 PE=3 SV=1	RPS24	4	15.1
F1NP60	tr|F1NP60|F1NP60_CHICK Uncharacterized protein OS=Gallus gallus OX=9031 GN=MRC2 PE=4 SV=3	MRC2	2	184.7
A0A1L1RRH6	tr|A0A1L1RRH6|A0A1L1RRH6_CHICK Alpha-enolase OS=Gallus gallus OX=9031 GN=ENO1 PE=4 SV=1	ENO1	2	26.0
Q5ZM91	sp|Q5ZM91|KAP0_CHICK cAMP-dependent protein kinase type I-alpha regulatory subunit OS=Gallus gallus OX=9031 GN=PRKAR1A PE=2 SV=1	PRKAR1A	6	43.4
A0A1D5PI87	tr|A0A1D5PI87|A0A1D5PI87_CHICK Uncharacterized protein OS=Gallus gallus OX=9031 GN=HSD17B10 PE=3 SV=1	HSD17B10	6	27.2
O42254	sp|O42254|IF2B1_CHICK Insulin-like growth factor 2 mRNA-binding protein 1 OS=Gallus gallus OX=9031 GN=IGF2BP1 PE=1 SV=1	IGF2BP1	4	63.3
Q9W7I5	sp|Q9W7I5|RBBP4_CHICK Histone-binding protein RBBP4 OS=Gallus gallus OX=9031 GN=RBBP4 PE=1 SV=3	RBBP4	3	47.6
A0A1D5PCI7	tr|A0A1D5PCI7|A0A1D5PCI7_CHICK Uncharacterized protein OS=Gallus gallus OX=9031 GN=VWA5A PE=4 SV=1	VWA5A	1	78.5
F1NCE1	tr|F1NCE1|F1NCE1_CHICK Eukaryotic translation initiation factor 3 subunit D OS=Gallus gallus OX=9031 GN=EIF3D PE=3 SV=3	EIF3D	3	64.0
Q5ZLK5	sp|Q5ZLK5|P4HA2_CHICK Prolyl 4-hydroxylase subunit alpha-2 OS=Gallus gallus OX=9031 GN=P4HA2 PE=2 SV=1	P4HA2	4	61.4
F1P4I3	tr|F1P4I3|F1P4I3_CHICK Uncharacterized protein OS=Gallus gallus OX=9031 GN=VAMP3 PE=4 SV=3	VAMP3	3	11.7
A0A1L1RR96	tr|A0A1L1RR96|A0A1L1RR96_CHICK Alpha-crystallin B chain OS=Gallus gallus OX=9031 GN=CRYAB PE=3 SV=1	CRYAB	1	13.0
P67881	sp|P67881|CYC_CHICK Cytochrome c OS=Gallus gallus OX=9031 GN=CYC PE=1 SV=2	CYC	1	11.7
P02467	sp|P02467|CO1A2_CHICK Collagen alpha-2(I) chain OS=Gallus gallus OX=9031 GN=COL1A2 PE=1 SV=3	LOC107050758	4	129.0
A0A1D5P6I5	tr|A0A1D5P6I5|A0A1D5P6I5_CHICK Eukaryotic translation initiation factor 4 gamma 1 OS=Gallus gallus OX=9031 GN=EIF4G1 PE=4 SV=1	EIF4G1	4	180.2
F1NHH1	tr|F1NHH1|F1NHH1_CHICK Uncharacterized protein OS=Gallus gallus OX=9031 GN=CSTB PE=4 SV=2	CSTB	2	11.2
P14731	sp|P14731|LMNB1_CHICK Lamin-B1 OS=Gallus gallus OX=9031 GN=LMNB1 PE=2 SV=1	LMNB1	5	66.5
O57476	sp|O57476|CDC37_CHICK Hsp90 co-chaperone Cdc37 OS=Gallus gallus OX=9031 GN=CDC37 PE=2 SV=1	CDC37	3	45.6
E1C6N5	tr|E1C6N5|E1C6N5_CHICK Acetyltransferase component of pyruvate dehydrogenase complex OS=Gallus gallus OX=9031 GN=DLAT PE=3 SV=1	DLAT	2	66.5
I7LRG5	tr|I7LRG5|I7LRG5_CHICK HN1 OS=Gallus gallus OX=9031 GN=JPT1 PE=2 SV=1	JPT1	3	16.1
A0A1D5PIJ7	tr|A0A1D5PIJ7|A0A1D5PIJ7_CHICK Sorting nexin OS=Gallus gallus OX=9031 GN=SNX6 PE=3 SV=1	SNX6	3	45.5
A0A1D5P2W8	tr|A0A1D5P2W8|A0A1D5P2W8_CHICK Uncharacterized protein OS=Gallus gallus OX=9031 GN=IPO5 PE=4 SV=1	IPO5	2	88.4
A0A1D5PRU7	tr|A0A1D5PRU7|A0A1D5PRU7_CHICK Uncharacterized protein OS=Gallus gallus OX=9031 GN=TTC37 PE=4 SV=1	TTC37	1	172.9
P08286	sp|P08286|H110_CHICK Histone H1,10 OS=Gallus gallus OX=9031 PE=1 SV=3	sp|P08286|H110_CHICK	1	22.0
E1C3C6	tr|E1C3C6|E1C3C6_CHICK V-type proton ATPase subunit G OS=Gallus gallus OX=9031 GN=ATP6V1G1 PE=3 SV=1	ATP6V1G1	2	13.6
F1NIY7	tr|F1NIY7|F1NIY7_CHICK Amine oxidase OS=Gallus gallus OX=9031 GN=MAOA PE=3 SV=2	MAOA	1	60.2
A0A1L1RP17	tr|A0A1L1RP17|A0A1L1RP17_CHICK Uncharacterized protein OS=Gallus gallus OX=9031 GN=MIA3 PE=4 SV=1	MIA3	4	221.7
A0A1L1RJ87	tr|A0A1L1RJ87|A0A1L1RJ87_CHICK Uncharacterized protein OS=Gallus gallus OX=9031 GN=RPS5 PE=3 SV=1	RPS5	4	20.6
A0A1D5NYK3	tr|A0A1D5NYK3|A0A1D5NYK3_CHICK Glutaryl-CoA dehydrogenase OS=Gallus gallus OX=9031 GN=GCDH PE=3 SV=1	GCDH	1	32.3
Q08393	sp|Q08393|GSTA2_CHICK Glutathione S-transferase OS=Gallus gallus OX=9031 PE=2 SV=2	GSTA2	2	25.4
F1N9R8	tr|F1N9R8|F1N9R8_CHICK Uncharacterized protein OS=Gallus gallus OX=9031 GN=NUCKS1 PE=4 SV=3	NUCKS1	8	32.6
Q5ZKA4	sp|Q5ZKA4|EIF3J_CHICK Eukaryotic translation initiation factor 3 subunit J OS=Gallus gallus OX=9031 GN=EIF3J PE=2 SV=1	EIF3J	5	28.7
E1BSV1	tr|E1BSV1|E1BSV1_CHICK Uncharacterized protein OS=Gallus gallus OX=9031 GN=DMGDH PE=4 SV=3	DMGDH	5	80.4
E1BTT4	tr|E1BTT4|E1BTT4_CHICK Hydroxyacyl-CoA dehydrogenase trifunctional multienzyme complex subunit beta OS=Gallus gallus OX=9031 PE=3 SV=1	tr|E1BTT4|E1BTT4_CHICK	6	50.8
E1C155	tr|E1C155|E1C155_CHICK Uncharacterized protein OS=Gallus gallus OX=9031 GN=ALDH6A1 PE=4 SV=2	ALDH6A1	4	55.0
Q5ZHU2	tr|Q5ZHU2|Q5ZHU2_CHICK Phosphoglucomutase 2 OS=Gallus gallus OX=9031 GN=PGM2 PE=2 SV=1	PGM2	3	67.9
F1NJK8	tr|F1NJK8|F1NJK8_CHICK Uncharacterized protein OS=Gallus gallus OX=9031 GN=PRMT8 PE=3 SV=3	PRMT8	2	45.3
Q5ZJW4	sp|Q5ZJW4|SC22B_CHICK Vesicle-trafficking protein SEC22b OS=Gallus gallus OX=9031 GN=SEC22B PE=2 SV=1	SEC22B	4	24.7
A0A1L1RS16	tr|A0A1L1RS16|A0A1L1RS16_CHICK Uncharacterized protein OS=Gallus gallus OX=9031 GN=TPD52L2 PE=4 SV=1	TPD52L2	7	19.8
F1NJL0	tr|F1NJL0|F1NJL0_CHICK Uncharacterized protein OS=Gallus gallus OX=9031 GN=ATXN2 PE=4 SV=3	ATXN2	3	114.7
E1BRT9	tr|E1BRT9|E1BRT9_CHICK Uncharacterized protein OS=Gallus gallus OX=9031 GN=NDUFA5 PE=4 SV=1	NDUFA5	3	13.4
E1BTT8	tr|E1BTT8|E1BTT8_CHICK L-lactate dehydrogenase OS=Gallus gallus OX=9031 GN=LDHA PE=3 SV=2	LDHA	3	36.5
Q5ZJ38	tr|Q5ZJ38|Q5ZJ38_CHICK Uncharacterized protein OS=Gallus gallus OX=9031 GN=RANBP1 PE=2 SV=1	RANBP1	3	24.2
F1NLH9	sp|F1NLH9|ITPA_CHICK Inosine triphosphate pyrophosphatase OS=Gallus gallus OX=9031 GN=ITPA PE=3 SV=2	ITPA	6	22.3
R4GM98	tr|R4GM98|R4GM98_CHICK Nucleoside diphosphate kinase OS=Gallus gallus OX=9031 GN=NME3 PE=3 SV=2	NME3	1	20.4
P07630	sp|P07630|CAH2_CHICK Carbonic anhydrase 2 OS=Gallus gallus OX=9031 GN=CA2 PE=2 SV=3	CA2	3	29.0
F1NI79	tr|F1NI79|F1NI79_CHICK Uncharacterized protein OS=Gallus gallus OX=9031 GN=COL5A1 PE=4 SV=3	COL5A1	6	174.7
A0A1D5PQV3	tr|A0A1D5PQV3|A0A1D5PQV3_CHICK Uncharacterized protein OS=Gallus gallus OX=9031 GN=DLST PE=4 SV=1	DLST	4	49.3
F1NG70	tr|F1NG70|F1NG70_CHICK Uncharacterized protein OS=Gallus gallus OX=9031 GN=CSPG4 PE=4 SV=4	CSPG4	7	258.0
A0A1D5P8M1	tr|A0A1D5P8M1|A0A1D5P8M1_CHICK Uncharacterized protein OS=Gallus gallus OX=9031 GN=ANK3 PE=4 SV=1	ANK3	5	211.2
A0A1L1RLN6	tr|A0A1L1RLN6|A0A1L1RLN6_CHICK Myosin light polypeptide 6 OS=Gallus gallus OX=9031 GN=MYL6 PE=4 SV=1	MYL6	3	17.0
A0A1L1RN77	tr|A0A1L1RN77|A0A1L1RN77_CHICK ATP synthase subunit beta OS=Gallus gallus OX=9031 GN=ATP5F1B PE=3 SV=1	ATP5F1B	2	41.6
F1NT40	tr|F1NT40|F1NT40_CHICK Uncharacterized protein OS=Gallus gallus OX=9031 GN=SAR1A PE=3 SV=1	SAR1A	2	22.4
A0A1D5PYM6	tr|A0A1D5PYM6|A0A1D5PYM6_CHICK Proteasomal ubiquitin receptor ADRM1 OS=Gallus gallus OX=9031 GN=ADRM1 PE=4 SV=1	ADRM1	4	35.1
F1NJ73	tr|F1NJ73|F1NJ73_CHICK Uncharacterized protein OS=Gallus gallus OX=9031 GN=AK2 PE=3 SV=3	AK2	7	20.8
Q5ZML4	sp|Q5ZML4|CHRD1_CHICK Cysteine and histidine-rich domain-containing protein 1 OS=Gallus gallus OX=9031 GN=CHORDC1 PE=2 SV=1	CHORDC1	1	37.4
A0A1L1RR45	tr|A0A1L1RR45|A0A1L1RR45_CHICK Uncharacterized protein OS=Gallus gallus OX=9031 GN=NDUFS3 PE=3 SV=1	NDUFS3	2	27.4
P24479	sp|P24479|S10AB_CHICK Protein S100-A11 OS=Gallus gallus OX=9031 GN=S100A11 PE=1 SV=2	S100A11	5	11.4
A0A1D5PK26	tr|A0A1D5PK26|A0A1D5PK26_CHICK Small nuclear ribonucleoprotein Sm D2 OS=Gallus gallus OX=9031 GN=SNRPD2 PE=3 SV=1	SNRPD2	1	9.29
E1BYQ6	tr|E1BYQ6|E1BYQ6_CHICK Uncharacterized protein OS=Gallus gallus OX=9031 GN=TPR PE=4 SV=3	TPR	3	276.9
A0A1L1RX50	tr|A0A1L1RX50|A0A1L1RX50_CHICK 60S ribosomal protein L13 OS=Gallus gallus OX=9031 GN=RPL13 PE=4 SV=1	RPL13	2	7.55
Q9YH14	tr|Q9YH14|Q9YH14_CHICK Progesterone receptor binding protein OS=Gallus gallus OX=9031 GN=rbf PE=2 SV=1	rbf	4	8.34
Q5ZKC1	sp|Q5ZKC1|EIF2A_CHICK Eukaryotic translation initiation factor 2A OS=Gallus gallus OX=9031 GN=EIF2A PE=2 SV=1	EIF2A	3	64.5
G1K303	tr|G1K303|G1K303_CHICK Hydroxyacylglutathione hydrolase, mitochondrial OS=Gallus gallus OX=9031 GN=HAGH PE=3 SV=3	HAGH	2	29.0
A0A1D6UPU1	tr|A0A1D6UPU1|A0A1D6UPU1_CHICK Dynactin subunit 3 OS=Gallus gallus OX=9031 GN=DCTN3 PE=4 SV=1	DCTN3	3	18.7
Q9DEG2	tr|Q9DEG2|Q9DEG2_CHICK AvenaII OS=Gallus gallus OX=9031 GN=avenaII PE=2 SV=1	ENAH	2	57.3
P84173	sp|P84173|PHB_CHICK Prohibitin OS=Gallus gallus OX=9031 GN=PHB PE=1 SV=1	PHB	8	29.9
A0A1D5P2K1	tr|A0A1D5P2K1|A0A1D5P2K1_CHICK Uncharacterized protein OS=Gallus gallus OX=9031 GN=RAD23A PE=4 SV=1	RAD23A	4	37.3
A0A1D5PYQ3	tr|A0A1D5PYQ3|A0A1D5PYQ3_CHICK Uncharacterized protein OS=Gallus gallus OX=9031 GN=GSPT1 PE=4 SV=1	GSPT1	4	67.7
P24802	sp|P24802|PLOD1_CHICK Procollagen-lysine,2-oxoglutarate 5-dioxygenase 1 OS=Gallus gallus OX=9031 GN=PLOD1 PE=1 SV=1	PLOD1	4	84.3
A0A1L1RLY8	tr|A0A1L1RLY8|A0A1L1RLY8_CHICK Uncharacterized protein OS=Gallus gallus OX=9031 GN=FXR1 PE=4 SV=1	FXR1	4	54.9
F1P0M2	tr|F1P0M2|F1P0M2_CHICK Uncharacterized protein OS=Gallus gallus OX=9031 GN=PCCA PE=4 SV=2	PCCA	8	78.6
F1NSZ5	tr|F1NSZ5|F1NSZ5_CHICK Uncharacterized protein OS=Gallus gallus OX=9031 GN=LAMA4 PE=4 SV=2	LAMA4	5	202.5
A0A1D5PTF4	tr|A0A1D5PTF4|A0A1D5PTF4_CHICK Uncharacterized protein OS=Gallus gallus OX=9031 GN=LIMA1 PE=4 SV=1	LIMA1	3	85.1
F1NVY5	tr|F1NVY5|F1NVY5_CHICK Uncharacterized protein OS=Gallus gallus OX=9031 GN=DNAJB11 PE=4 SV=2	DNAJB11	1	42.1
F1NU16	tr|F1NU16|F1NU16_CHICK Uncharacterized protein OS=Gallus gallus OX=9031 GN=SF3A1 PE=4 SV=2	SF3A1	2	88.5
A0A1D5PD30	tr|A0A1D5PD30|A0A1D5PD30_CHICK Protein-L-isoaspartate O-methyltransferase OS=Gallus gallus OX=9031 GN=PCMT1 PE=3 SV=1	PCMT1	4	24.4
Q5ZLH9	sp|Q5ZLH9|CDV3_CHICK Protein CDV3 homolog OS=Gallus gallus OX=9031 GN=CDV3 PE=2 SV=1	CDV3	3	21.6
R4GLE6	tr|R4GLE6|R4GLE6_CHICK Eukaryotic translation initiation factor 1 OS=Gallus gallus OX=9031 GN=EIF1 PE=4 SV=2	EIF1	5	12.7
A0A1L1RPR0	tr|A0A1L1RPR0|A0A1L1RPR0_CHICK Eukaryotic translation initiation factor 3 subunit M OS=Gallus gallus OX=9031 GN=EIF3M PE=4 SV=1	EIF3M	3	38.9
A0A1D5PTK7	tr|A0A1D5PTK7|A0A1D5PTK7_CHICK Drebrin OS=Gallus gallus OX=9031 GN=DBN1 PE=4 SV=1	DBN1	3	66.6
F1P0N2	tr|F1P0N2|F1P0N2_CHICK AMP deaminase OS=Gallus gallus OX=9031 GN=AMPD1 PE=3 SV=4	AMPD1	3	85.5
A0A1D5PTD2	tr|A0A1D5PTD2|A0A1D5PTD2_CHICK Uncharacterized protein OS=Gallus gallus OX=9031 GN=EPB41L3 PE=4 SV=1	EPB41L3	3	94.8
A0A1D5NUM7	tr|A0A1D5NUM7|A0A1D5NUM7_CHICK Uncharacterized protein OS=Gallus gallus OX=9031 GN=ARHGEF7 PE=4 SV=1	ARHGEF7	2	73.4
F1NSP7	tr|F1NSP7|F1NSP7_CHICK 26S proteasome regulatory subunit 4 OS=Gallus gallus OX=9031 GN=PSMC1 PE=3 SV=3	PSMC1	8	49.2
A0A1D5PV85	tr|A0A1D5PV85|A0A1D5PV85_CHICK Uncharacterized protein OS=Gallus gallus OX=9031 GN=QDPR PE=4 SV=1	QDPR	4	24.8
A0A1D5NV94	tr|A0A1D5NV94|A0A1D5NV94_CHICK AP-2 complex subunit alpha OS=Gallus gallus OX=9031 GN=AP2A2 PE=3 SV=1	AP2A2	6	103.6
E1C8Z9	tr|E1C8Z9|E1C8Z9_CHICK Uncharacterized protein OS=Gallus gallus OX=9031 GN=DAB2 PE=4 SV=4	DAB2	1	77.5
A0A1L1RS37	tr|A0A1L1RS37|A0A1L1RS37_CHICK Uncharacterized protein OS=Gallus gallus OX=9031 GN=HADH PE=4 SV=1	HADH	4	30.7
F1NY25	tr|F1NY25|F1NY25_CHICK Cytoplasmic aconitate hydratase OS=Gallus gallus OX=9031 GN=ACO1 PE=3 SV=1	ACO1	5	98.1
A0A1D5PLK1	tr|A0A1D5PLK1|A0A1D5PLK1_CHICK Uncharacterized protein OS=Gallus gallus OX=9031 GN=PSMB2 PE=4 SV=1	PSMB2	3	19.0
Q5ZJX6	tr|Q5ZJX6|Q5ZJX6_CHICK ATP binding cassette subfamily E member 1 OS=Gallus gallus OX=9031 GN=ABCE1 PE=2 SV=1	ABCE1	5	67.4
A0A1D5P9P3	tr|A0A1D5P9P3|A0A1D5P9P3_CHICK Alpha-actinin-1 OS=Gallus gallus OX=9031 GN=ACTN1 PE=4 SV=1	ACTN1	4	102.4
A0A1D5NTR6	tr|A0A1D5NTR6|A0A1D5NTR6_CHICK Ribosomal protein L34 OS=Gallus gallus OX=9031 GN=RPL34 PE=4 SV=1	RPL34	6	13.3
A0A1D5P344	tr|A0A1D5P344|A0A1D5P344_CHICK Uncharacterized protein OS=Gallus gallus OX=9031 GN=KLC4 PE=4 SV=1	KLC4	5	53.4
Q49B65	tr|Q49B65|Q49B65_CHICK EF hand-containing protein 1 OS=Gallus gallus OX=9031 GN=EFHD1 PE=2 SV=1	EFHD1	2	26.9
A0A1D5PZS0	tr|A0A1D5PZS0|A0A1D5PZS0_CHICK Uncharacterized protein OS=Gallus gallus OX=9031 GN=PRPF19L PE=4 SV=1	PRPF19	1	43.7
A0A1D5P9Y2	tr|A0A1D5P9Y2|A0A1D5P9Y2_CHICK ADP-sugar pyrophosphatase OS=Gallus gallus OX=9031 GN=NUDT5 PE=3 SV=1	NUDT5	4	24.6
E1BVR7	tr|E1BVR7|E1BVR7_CHICK Uncharacterized protein OS=Gallus gallus OX=9031 GN=PPM1G PE=3 SV=3	PPM1G	8	57.7
F1NW95	tr|F1NW95|F1NW95_CHICK NADH dehydrogenase [ubiquinone] 1 alpha subcomplex subunit 12 OS=Gallus gallus OX=9031 GN=NDUFA12 PE=3 SV=2	NDUF	3	16.9
E1C4N0	tr|E1C4N0|E1C4N0_CHICK Uncharacterized protein OS=Gallus gallus OX=9031 GN=RPS10 PE=4 SV=2	RPS10	5	18.9
Q90577	sp|Q90577|SRCA_CHICK Sarcalumenin OS=Gallus gallus OX=9031 GN=SRL PE=2 SV=1	SRL	4	54.1
A0A1D5PVN0	tr|A0A1D5PVN0|A0A1D5PVN0_CHICK Proteasome endopeptidase complex OS=Gallus gallus OX=9031 GN=PSMA3 PE=3 SV=1	PSMA3	5	25.6
A0A1L1RSW4	tr|A0A1L1RSW4|A0A1L1RSW4_CHICK Ubiquitin-conjugating enzyme E2 variant 1 OS=Gallus gallus OX=9031 GN=UBE2V1 PE=4 SV=1	UBE2V1	2	16.5
A0A1L1RIS4	tr|A0A1L1RIS4|A0A1L1RIS4_CHICK Arp2/3 complex 34 kDa subunit OS=Gallus gallus OX=9031 GN=ARPC2 PE=3 SV=1	ARPC2	4	28.4
Q5ZI72	sp|Q5ZI72|HNRDL_CHICK Heterogeneous nuclear ribonucleoprotein D-like OS=Gallus gallus OX=9031 GN=HNRNPDL PE=2 SV=1	HNRNPDL	2	33.4
F1NU79	tr|F1NU79|F1NU79_CHICK Uncharacterized protein OS=Gallus gallus OX=9031 GN=PSMC5 PE=3 SV=2	PSMC5	7	46.2
P08629	sp|P08629|THIO_CHICK Thioredoxin OS=Gallus gallus OX=9031 GN=TXN PE=3 SV=2	TXN	2	11.7
Q5ZHW3	tr|Q5ZHW3|Q5ZHW3_CHICK BUB3, mitotic checkpoint protein OS=Gallus gallus OX=9031 GN=BUB3 PE=2 SV=1	BUB3	3	37.3
Q5ZIA3	tr|Q5ZIA3|Q5ZIA3_CHICK Sorting nexin 3 OS=Gallus gallus OX=9031 GN=SNX3 PE=2 SV=1	SNX3	1	18.8
Q98TF6	sp|Q98TF6|RL36_CHICK 60S ribosomal protein L36 OS=Gallus gallus OX=9031 GN=RPL36 PE=3 SV=1	RPL36	2	12.3
H9L3L2	tr|H9L3L2|H9L3L2_CHICK Coatomer subunit alpha OS=Gallus gallus OX=9031 GN=COPA PE=4 SV=2	COPA	5	138.5
A0A1D5PFT9	tr|A0A1D5PFT9|A0A1D5PFT9_CHICK Uricase OS=Gallus gallus OX=9031 PE=3 SV=1	LOC101747367	3	37.0
F1P0A1	tr|F1P0A1|F1P0A1_CHICK Uncharacterized protein OS=Gallus gallus OX=9031 GN=XPNPEP1 PE=3 SV=2	XPNPEP1	7	70.0
A0A1D5P628	tr|A0A1D5P628|A0A1D5P628_CHICK Uncharacterized protein OS=Gallus gallus OX=9031 GN=HSPBP1 PE=4 SV=1	HSPBP1	2	35.7
Q5ZIR7	tr|Q5ZIR7|Q5ZIR7_CHICK Fatty acid binding protein 5 OS=Gallus gallus OX=9031 GN=FABP5 PE=2 SV=1	FABP5	3	15.1
A0A1L1RWG0	tr|A0A1L1RWG0|A0A1L1RWG0_CHICK Uncharacterized protein OS=Gallus gallus OX=9031 GN=PFDN1 PE=4 SV=1	PFDN1	5	13.4
A0A1D5PRF2	tr|A0A1D5PRF2|A0A1D5PRF2_CHICK Macrophage migration inhibitory factor OS=Gallus gallus OX=9031 GN=MIF PE=4 SV=1	MIF	2	10.2
A0A1L1RWX3	tr|A0A1L1RWX3|A0A1L1RWX3_CHICK Uncharacterized protein OS=Gallus gallus OX=9031 GN=ADD1 PE=4 SV=1	ADD1	5	80.7
A0A1D5PAJ1	tr|A0A1D5PAJ1|A0A1D5PAJ1_CHICK Uncharacterized protein OS=Gallus gallus OX=9031 GN=MTCH2 PE=3 SV=1	Mtch2	3	31.2
Q9PW38	sp|Q9PW38|GEPH_CHICK Gephyrin OS=Gallus gallus OX=9031 GN=GPHN PE=1 SV=1	GPHN	2	79.7
Q5ZIZ0	tr|Q5ZIZ0|Q5ZIZ0_CHICK 6-phosphogluconate dehydrogenase, decarboxylating OS=Gallus gallus OX=9031 GN=PGD PE=2 SV=1	PGD	3	53.3
Q5ZKU5	sp|Q5ZKU5|RAB14_CHICK Ras-related protein Rab-14 OS=Gallus gallus OX=9031 GN=RAB14 PE=2 SV=3	RAB14	3	23.9
Q5ZK84	sp|Q5ZK84|AK1A1_CHICK Alcohol dehydrogenase [NADP(+)] OS=Gallus gallus OX=9031 GN=AKR1A1 PE=2 SV=1	AKR1A1	6	37.1
P14315	sp|P14315|CAPZB_CHICK F-actin-capping protein subunit beta isoforms 1 and 2 OS=Gallus gallus OX=9031 GN=CAPZB PE=1 SV=3	CAPZB	4	31.4
E1BVC4	tr|E1BVC4|E1BVC4_CHICK Uncharacterized protein OS=Gallus gallus OX=9031 GN=SEC13 PE=3 SV=1	SEC13	1	35.2
E1BU66	tr|E1BU66|E1BU66_CHICK Uncharacterized protein OS=Gallus gallus OX=9031 GN=RPL38 PE=3 SV=3	RPL38	2	8.22
Q5ZHR7	tr|Q5ZHR7|Q5ZHR7_CHICK Clathrin light chain OS=Gallus gallus OX=9031 GN=CLTA PE=2 SV=1	CLTA	2	23.8
F1P4U4	tr|F1P4U4|F1P4U4_CHICK Ubiquitin carboxyl-terminal hydrolase 7 OS=Gallus gallus OX=9031 GN=USP7 PE=3 SV=2	USP7	2	126.3
A0A1L1RWZ4	tr|A0A1L1RWZ4|A0A1L1RWZ4_CHICK S-formylglutathione hydrolase OS=Gallus gallus OX=9031 GN=ESD PE=3 SV=1	ESD	5	30.2
E1BWX4	tr|E1BWX4|E1BWX4_CHICK Aminoadipate-semialdehyde synthase OS=Gallus gallus OX=9031 GN=AASS PE=4 SV=2	AASS	6	103.0
F1NY29	tr|F1NY29|F1NY29_CHICK Uncharacterized protein OS=Gallus gallus OX=9031 GN=ETFDH PE=4 SV=2	ETFDH	5	53.4
F1NC40	tr|F1NC40|F1NC40_CHICK Nucleoside diphosphate kinase OS=Gallus gallus OX=9031 GN=NME2 PE=3 SV=2	NME2	4	9.43
A0A1D5PD11	tr|A0A1D5PD11|A0A1D5PD11_CHICK Uncharacterized protein OS=Gallus gallus OX=9031 GN=LOC426023 PE=4 SV=1	LOC426023	5	40.3
A0A1D5P810	tr|A0A1D5P810|A0A1D5P810_CHICK Uncharacterized protein OS=Gallus gallus OX=9031 GN=ATP5O PE=3 SV=1	ATP5O	8	22.9
A0A1L1RWM3	tr|A0A1L1RWM3|A0A1L1RWM3_CHICK SH3 domain-binding glutamic acid-rich-like protein OS=Gallus gallus OX=9031 GN=SH3BGRL3 PE=3 SV=1	SH3BGRL3	4	10.5
A0A1D5PLX0	tr|A0A1D5PLX0|A0A1D5PLX0_CHICK Coatomer subunit gamma OS=Gallus gallus OX=9031 GN=COPG1 PE=3 SV=1	COPG1	5	96.8
F1NI05	tr|F1NI05|F1NI05_CHICK Uncharacterized protein OS=Gallus gallus OX=9031 GN=LAMC1 PE=4 SV=3	LAMC1	6	176.5
A0A1D5PHC2	tr|A0A1D5PHC2|A0A1D5PHC2_CHICK Uncharacterized protein OS=Gallus gallus OX=9031 GN=NASP PE=4 SV=2	NASP	4	50.7
F1NEF6	tr|F1NEF6|F1NEF6_CHICK Uncharacterized protein OS=Gallus gallus OX=9031 GN=ACAD9 PE=3 SV=3	ACAD9	3	67.6
P67883	sp|P67883|RL30_CHICK 60S ribosomal protein L30 OS=Gallus gallus OX=9031 GN=RPL30 PE=3 SV=2	RPL30	4	12.8
E1C4M0	tr|E1C4M0|E1C4M0_CHICK Uncharacterized protein OS=Gallus gallus OX=9031 GN=RPS2 PE=3 SV=1	RPS2	4	30.7
Q8JIS3	sp|Q8JIS3|DER_CHICK D-erythrulose reductase OS=Gallus gallus OX=9031 GN=DER PE=1 SV=1	DCXR	7	26.2
A1IMF0	tr|A1IMF0|A1IMF0_CHICK Ubiquitin carboxyl-terminal hydrolase OS=Gallus gallus OX=9031 GN=UCH-L1 PE=2 SV=1	UCHL1	2	25.1
A0A1L1RL95	tr|A0A1L1RL95|A0A1L1RL95_CHICK Coronin OS=Gallus gallus OX=9031 GN=CORO1C PE=3 SV=1	CORO1C	5	41.6
F1NMQ3	tr|F1NMQ3|F1NMQ3_CHICK Uncharacterized protein OS=Gallus gallus OX=9031 GN=PCNP PE=4 SV=1	PCNP	3	19.1
A0A1D5PG99	tr|A0A1D5PG99|A0A1D5PG99_CHICK Cellular retinoic acid-binding protein 1 OS=Gallus gallus OX=9031 GN=CRABP1 PE=3 SV=1	CRABP1	6	11.2
A0A1L1RZF8	tr|A0A1L1RZF8|A0A1L1RZF8_CHICK Uncharacterized protein OS=Gallus gallus OX=9031 GN=PREP PE=4 SV=1	PREP	5	85.7
A0A1L1RZ98	tr|A0A1L1RZ98|A0A1L1RZ98_CHICK Uncharacterized protein OS=Gallus gallus OX=9031 GN=C33H12orf10 PE=4 SV=1	C33H12orf10	4	39.1
A0A1D5PZE1	tr|A0A1D5PZE1|A0A1D5PZE1_CHICK Prostaglandin E synthase 3 OS=Gallus gallus OX=9031 GN=PTGES3 PE=4 SV=1	PTGES3	2	18.6
E1C1G5	tr|E1C1G5|E1C1G5_CHICK Uncharacterized protein OS=Gallus gallus OX=9031 PE=4 SV=3	tr|E1C1G5|E1C1G5_CHICK	2	71.7
A0A1D5NVP1	tr|A0A1D5NVP1|A0A1D5NVP1_CHICK Uncharacterized protein OS=Gallus gallus OX=9031 PE=4 SV=1	tr|A0A1D5NVP1|A0A1D5NVP1_CHICK	3	142.7
A0A1D5PXU0	tr|A0A1D5PXU0|A0A1D5PXU0_CHICK Uncharacterized protein OS=Gallus gallus OX=9031 GN=TJP1 PE=3 SV=1	TJP1	2	175.9
A0A1D5PSR0	tr|A0A1D5PSR0|A0A1D5PSR0_CHICK Uncharacterized protein OS=Gallus gallus OX=9031 GN=STRN3 PE=4 SV=1	STRN3	5	88.8
A0A1D5NW93	tr|A0A1D5NW93|A0A1D5NW93_CHICK Uncharacterized protein OS=Gallus gallus OX=9031 GN=ATP5D PE=3 SV=2	ATP5D	1	16.8
P43233	sp|P43233|CATB_CHICK Cathepsin B OS=Gallus gallus OX=9031 GN=CTSB PE=2 SV=1	CTSB	1	37.6
Q9DEQ6	tr|Q9DEQ6|Q9DEQ6_CHICK Eukaryote initiation factor 2 beta OS=Gallus gallus OX=9031 GN=EIF2B PE=2 SV=1	EIF2B	2	38.4
F1NMC3	tr|F1NMC3|F1NMC3_CHICK Uncharacterized protein OS=Gallus gallus OX=9031 GN=MTHFD1 PE=3 SV=1	MTHFD1	12	100.2
A0A1L1RJV3	tr|A0A1L1RJV3|A0A1L1RJV3_CHICK Uncharacterized protein OS=Gallus gallus OX=9031 GN=ILF2 PE=4 SV=1	ILF2	2	23.4
E1C2U4	tr|E1C2U4|E1C2U4_CHICK DNA helicase OS=Gallus gallus OX=9031 GN=MCM4 PE=3 SV=2	MCM4	5	97.9
A0A1D5PJV3	tr|A0A1D5PJV3|A0A1D5PJV3_CHICK Uncharacterized protein OS=Gallus gallus OX=9031 PE=3 SV=1	tr|A0A1D5PJV3|A0A1D5PJV3_CHICK	1	19.5
A0A1D5PPF8	tr|A0A1D5PPF8|A0A1D5PPF8_CHICK Uncharacterized protein OS=Gallus gallus OX=9031 GN=HSPA4 PE=3 SV=1	HSPA4	6	94.2
F1NIL3	tr|F1NIL3|F1NIL3_CHICK Uncharacterized protein OS=Gallus gallus OX=9031 GN=ATP5L PE=4 SV=3	ATP5L	2	11.9
F1P4B8	tr|F1P4B8|F1P4B8_CHICK Uncharacterized protein OS=Gallus gallus OX=9031 GN=SNRPF PE=3 SV=3	SNRPF	2	9.73
R4GIG1	tr|R4GIG1|R4GIG1_CHICK Uncharacterized protein OS=Gallus gallus OX=9031 GN=MYH1D PE=3 SV=3	MYH1D	2	222.8
R4GME1	tr|R4GME1|R4GME1_CHICK Uncharacterized protein OS=Gallus gallus OX=9031 GN=PFDN2 PE=4 SV=2	PFDN2	4	16.5
P00508	sp|P00508|AATM_CHICK Aspartate aminotransferase, mitochondrial OS=Gallus gallus OX=9031 GN=GOT2 PE=1 SV=2	GOT2	7	47.2
Q1KME6	sp|Q1KME6|RAB6A_CHICK Ras-related protein Rab-6A OS=Gallus gallus OX=9031 GN=RAB6A PE=2 SV=3	RAB6A	4	23.5
A0A1L1RX46	tr|A0A1L1RX46|A0A1L1RX46_CHICK Uncharacterized protein OS=Gallus gallus OX=9031 GN=TMPO PE=4 SV=1	TMPO	4	21.7
A0A1D5P0Z0	tr|A0A1D5P0Z0|A0A1D5P0Z0_CHICK ATP-dependent 6-phosphofructokinase OS=Gallus gallus OX=9031 GN=PFKP PE=3 SV=1	PFKP	4	86.3
P30352	sp|P30352|SRSF2_CHICK Serine/arginine-rich splicing factor 2 OS=Gallus gallus OX=9031 GN=SRSF2 PE=2 SV=1	SRSF2	4	25.5
F1NQ53	tr|F1NQ53|F1NQ53_CHICK Uncharacterized protein OS=Gallus gallus OX=9031 GN=SRP19 PE=4 SV=3	SRP19	1	16.1
A0A1D5PKY9	tr|A0A1D5PKY9|A0A1D5PKY9_CHICK Uncharacterized protein OS=Gallus gallus OX=9031 GN=SEPT6 PE=3 SV=1	SEPT6	2	48.7
A0A1D5NT61	tr|A0A1D5NT61|A0A1D5NT61_CHICK Glutamate dehydrogenase 1, mitochondrial OS=Gallus gallus OX=9031 GN=GLUD1 PE=3 SV=1	GLUD1	6	60.9
F1P257	tr|F1P257|F1P257_CHICK Uncharacterized protein OS=Gallus gallus OX=9031 GN=TPP2 PE=4 SV=2	TPP2	5	144.2
A0A1D5P5L5	tr|A0A1D5P5L5|A0A1D5P5L5_CHICK Uncharacterized protein OS=Gallus gallus OX=9031 GN=LOC107048987 PE=4 SV=1	LOC107048987	4	30.3
Q90965	sp|Q90965|RAB2A_CHICK Ras-related protein Rab-2A OS=Gallus gallus OX=9031 GN=RAB2A PE=2 SV=1	RAB2A	3	23.5
A0A1D5PE96	tr|A0A1D5PE96|A0A1D5PE96_CHICK Uncharacterized protein OS=Gallus gallus OX=9031 GN=PLS3 PE=4 SV=1	PLS3	3	70.9
Q5F426	tr|Q5F426|Q5F426_CHICK Pyruvate dehydrogenase E1 component subunit alpha OS=Gallus gallus OX=9031 GN=PDHA1 PE=2 SV=1	PDHA1	6	44.4
R9PXQ6	tr|R9PXQ6|R9PXQ6_CHICK Serine/threonine-protein phosphatase 4 regulatory subunit 2 OS=Gallus gallus OX=9031 GN=PPP4R2 PE=4 SV=2	PPP4R2	3	45.0
A0A1D5PY37	tr|A0A1D5PY37|A0A1D5PY37_CHICK Uncharacterized protein OS=Gallus gallus OX=9031 GN=PTRF PE=4 SV=1	PTRF	8	40.9
F1NIU3	tr|F1NIU3|F1NIU3_CHICK Uncharacterized protein OS=Gallus gallus OX=9031 GN=ITIH2 PE=4 SV=3	ITIH2	5	106.7
Q8AXV0	sp|Q8AXV0|SH3G1_CHICK Endophilin-A2 OS=Gallus gallus OX=9031 GN=SH3GL1 PE=1 SV=1	SH3GL2	4	41.7
F1NT93	tr|F1NT93|F1NT93_CHICK Uncharacterized protein OS=Gallus gallus OX=9031 GN=C1H21ORF33 PE=4 SV=3	C1H21ORF33	4	32.7
A0A1L1RSG1	tr|A0A1L1RSG1|A0A1L1RSG1_CHICK Cytochrome c oxidase subunit 6A, mitochondrial OS=Gallus gallus OX=9031 GN=COX6A1 PE=3 SV=1	COX6A1	2	11.8
A0A1D5P7X0	tr|A0A1D5P7X0|A0A1D5P7X0_CHICK Uncharacterized protein OS=Gallus gallus OX=9031 GN=CTNNA1 PE=4 SV=1	CTNNA1	6	100.0
A0A1L1RWN0	tr|A0A1L1RWN0|A0A1L1RWN0_CHICK Uncharacterized protein OS=Gallus gallus OX=9031 GN=AIFM1 PE=4 SV=1	AIFM1	5	64.9
A0A1D5PGD5	tr|A0A1D5PGD5|A0A1D5PGD5_CHICK Collagen alpha-3(VI) chain OS=Gallus gallus OX=9031 GN=COL6A3 PE=4 SV=1	COL6A3	5	338.9
E1C3Y5	tr|E1C3Y5|E1C3Y5_CHICK Protein transport protein SEC23 OS=Gallus gallus OX=9031 GN=SEC23A PE=3 SV=2	SEC23A	3	85.3
A0A1D5P9Q7	tr|A0A1D5P9Q7|A0A1D5P9Q7_CHICK Protein transport protein Sec31A OS=Gallus gallus OX=9031 GN=SEC31A PE=4 SV=1	SEC31A	6	133.6
P33150	sp|P33150|CAD13_CHICK Cadherin-13 OS=Gallus gallus OX=9031 GN=CDH13 PE=1 SV=1	CDH13	2	78.4
A0A1D5Q032	tr|A0A1D5Q032|A0A1D5Q032_CHICK Adenylyl cyclase-associated protein OS=Gallus gallus OX=9031 GN=CAP1 PE=3 SV=1	CAP1	6	59.1
Q5ZLP8	sp|Q5ZLP8|IF2B3_CHICK Insulin-like growth factor 2 mRNA-binding protein 3 OS=Gallus gallus OX=9031 GN=IGF2BP3 PE=2 SV=1	IGF2BP3	6	64.4
H9L022	tr|H9L022|H9L022_CHICK Uncharacterized protein OS=Gallus gallus OX=9031 GN=SAFB PE=4 SV=2	SAFB	3	103.7
Q6ITC7	sp|Q6ITC7|RS13_CHICK 40S ribosomal protein S13 OS=Gallus gallus OX=9031 GN=RPS13 PE=2 SV=3	RPS13	7	17.2
A0A1D5PZU7	tr|A0A1D5PZU7|A0A1D5PZU7_CHICK Peptidyl-prolyl cis-trans isomerase OS=Gallus gallus OX=9031 GN=PIN1 PE=4 SV=1	PIN1	2	18.1
A0A1L1RKK7	tr|A0A1L1RKK7|A0A1L1RKK7_CHICK Uncharacterized protein OS=Gallus gallus OX=9031 GN=PRDX3 PE=4 SV=1	PRDX3	6	22.5
P02259	sp|P02259|H5_CHICK Histone H5 OS=Gallus gallus OX=9031 PE=1 SV=2	sp|P02259|H5_CHICK	2	20.7
P14448	sp|P14448|FIBA_CHICK Fibrinogen alpha chain OS=Gallus gallus OX=9031 GN=FGA PE=1 SV=4	FGA	4	82.4
Q5ZMN1	tr|Q5ZMN1|Q5ZMN1_CHICK G3BP stress granule assembly factor 1 OS=Gallus gallus OX=9031 GN=G3BP1 PE=2 SV=1	G3BP1	7	52.4
F1NIB4	tr|F1NIB4|F1NIB4_CHICK Uncharacterized protein OS=Gallus gallus OX=9031 GN=HNRNPAB PE=4 SV=4	HNRNPAB	2	32.3
F1NVB3	tr|F1NVB3|F1NVB3_CHICK Uncharacterized protein OS=Gallus gallus OX=9031 GN=UNC45B PE=4 SV=3	UNC45B	7	103.9
A0A1D5PUI6	tr|A0A1D5PUI6|A0A1D5PUI6_CHICK Uncharacterized protein OS=Gallus gallus OX=9031 GN=LOC107049545 PE=4 SV=1	LOC107049545	4	11.1
A0A1D5P776	tr|A0A1D5P776|A0A1D5P776_CHICK Uncharacterized protein OS=Gallus gallus OX=9031 GN=RPL23 PE=3 SV=1	RPL23	6	12.2
E1C3G8	tr|E1C3G8|E1C3G8_CHICK Uncharacterized protein OS=Gallus gallus OX=9031 GN=RPS29 PE=4 SV=3	RPS29	3	6.68
A0A1D5PN45	tr|A0A1D5PN45|A0A1D5PN45_CHICK Receptor expression-enhancing protein OS=Gallus gallus OX=9031 GN=REEP5 PE=3 SV=1	REEP5	1	17.7
Q5ZIZ5	tr|Q5ZIZ5|Q5ZIZ5_CHICK Non-POU domain containing octamer binding OS=Gallus gallus OX=9031 GN=NONO PE=2 SV=1	NONO	4	54.1
A0A1L1RUZ7	tr|A0A1L1RUZ7|A0A1L1RUZ7_CHICK O-acyl-ADP-ribose deacylase 1 OS=Gallus gallus OX=9031 GN=OARD1 PE=4 SV=1	OARD1	1	16.8
E1C6A3	tr|E1C6A3|E1C6A3_CHICK Uncharacterized protein OS=Gallus gallus OX=9031 GN=LMOD3 PE=4 SV=3	LMOD3	3	62.0
Q9W6J2	tr|Q9W6J2|Q9W6J2_CHICK Glutathione S-transferase class-alpha OS=Gallus gallus OX=9031 GN=GSTA4L PE=2 SV=1	GSTA4L	2	25.4
F1NIK4	tr|F1NIK4|F1NIK4_CHICK Uncharacterized protein OS=Gallus gallus OX=9031 GN=RPL36A PE=3 SV=3	RPL36A	2	12.4
A0A1L1RKA0	tr|A0A1L1RKA0|A0A1L1RKA0_CHICK Uncharacterized protein OS=Gallus gallus OX=9031 GN=DNAJC7 PE=4 SV=1	DNAJC7	1	18.0
E1BTX8	tr|E1BTX8|E1BTX8_CHICK Uncharacterized protein OS=Gallus gallus OX=9031 GN=CAD PE=3 SV=3	CAD	7	223.0
P00698	sp|P00698|LYSC_CHICK Lysozyme C OS=Gallus gallus OX=9031 GN=LYZ PE=1 SV=1	LYZ	2	16.2
F1NJ53	tr|F1NJ53|F1NJ53_CHICK Uncharacterized protein OS=Gallus gallus OX=9031 GN=SMPX PE=4 SV=2	SMPX	3	9.65
A0A1L1RTL5	tr|A0A1L1RTL5|A0A1L1RTL5_CHICK Cell division control protein 42 homolog OS=Gallus gallus OX=9031 GN=CDC42 PE=4 SV=1	CDC42	2	15.0
Q5ZLZ6	tr|Q5ZLZ6|Q5ZLZ6_CHICK Solute carrier family 16 member 1 OS=Gallus gallus OX=9031 GN=SLC16A1 PE=2 SV=1	SLC16A1	5	54.3
Q5ZHR4	tr|Q5ZHR4|Q5ZHR4_CHICK Glycyl-tRNA synthetase OS=Gallus gallus OX=9031 GN=GARS PE=2 SV=1	GARS	6	77.6
A0A1L1RZM9	tr|A0A1L1RZM9|A0A1L1RZM9_CHICK NADH-cytochrome b5 reductase OS=Gallus gallus OX=9031 GN=CYB5R3 PE=3 SV=1	CYB5R3	2	34.1
F1NGM0	tr|F1NGM0|F1NGM0_CHICK Uncharacterized protein OS=Gallus gallus OX=9031 GN=EHD3 PE=3 SV=1	EHD3	5	60.9
A0A1D5P0D3	tr|A0A1D5P0D3|A0A1D5P0D3_CHICK Aminoacyl tRNA synthetase complex interacting multifunctional protein 1 OS=Gallus gallus OX=9031 GN=AIMP1 PE=4 SV=1	AIMP1	4	33.9
F1P3U1	tr|F1P3U1|F1P3U1_CHICK MICOS complex subunit MIC60 OS=Gallus gallus OX=9031 GN=IMMT PE=3 SV=1	IMMT	7	79.2
P32046	sp|P32046|RL37A_CHICK 60S ribosomal protein L37a OS=Gallus gallus OX=9031 GN=RPL37A PE=3 SV=2	RPL37A	5	10.2
Q5ZLG7	tr|Q5ZLG7|Q5ZLG7_CHICK Uncharacterized protein OS=Gallus gallus OX=9031 GN=SLC25A6 PE=2 SV=1	SLC25A6	3	32.7
A0A1D5NYT2	tr|A0A1D5NYT2|A0A1D5NYT2_CHICK Uncharacterized protein OS=Gallus gallus OX=9031 GN=NNT PE=4 SV=1	NNT	8	113.8
A0A1D5PVL4	tr|A0A1D5PVL4|A0A1D5PVL4_CHICK Eukaryotic translation initiation factor 3 subunit F OS=Gallus gallus OX=9031 GN=EIF3F PE=3 SV=1	EIF3F	2	34.7
F1NT20	tr|F1NT20|F1NT20_CHICK Uncharacterized protein OS=Gallus gallus OX=9031 GN=ACAT2 PE=3 SV=2	ACAT2	6	40.9
Q90WU3	sp|Q90WU3|DDX1_CHICK ATP-dependent RNA helicase DDX1 OS=Gallus gallus OX=9031 GN=DDX1 PE=1 SV=1	DDX1	5	82.5
A0A1D5P0B5	tr|A0A1D5P0B5|A0A1D5P0B5_CHICK Uncharacterized protein OS=Gallus gallus OX=9031 GN=KLHL41 PE=4 SV=1	KLHL41	7	68.6
A0A1D5PU43	tr|A0A1D5PU43|A0A1D5PU43_CHICK Uncharacterized protein OS=Gallus gallus OX=9031 GN=ECI1 PE=3 SV=1	ECI1	8	34.3
A0A1D5PRG0	tr|A0A1D5PRG0|A0A1D5PRG0_CHICK Uncharacterized protein OS=Gallus gallus OX=9031 PE=4 SV=1	tr|A0A1D5PRG0|A0A1D5PRG0_CHICK	2	97.7
F6RNP5	tr|F6RNP5|F6RNP5_CHICK Uncharacterized protein OS=Gallus gallus OX=9031 GN=NDUFB8 PE=4 SV=1	NDUFB8	2	18.7
Q5ZMK9	tr|Q5ZMK9|Q5ZMK9_CHICK Adenosine kinase OS=Gallus gallus OX=9031 GN=ADK PE=2 SV=1	ADK	6	40.1
A0A1D5NZ54	tr|A0A1D5NZ54|A0A1D5NZ54_CHICK Uncharacterized protein OS=Gallus gallus OX=9031 GN=HMBS PE=3 SV=1	HMBS	4	39.0
Q90879	sp|Q90879|UB2V1_CHICK Ubiquitin-conjugating enzyme E2 variant 1 OS=Gallus gallus OX=9031 GN=UBE2V1 PE=2 SV=2	UBE2V1	1	16.3
F1NPD1	tr|F1NPD1|F1NPD1_CHICK Sulfotransferase OS=Gallus gallus OX=9031 GN=SULT PE=3 SV=1	SULT	5	36.2
A0A1D5PD44	tr|A0A1D5PD44|A0A1D5PD44_CHICK Uncharacterized protein OS=Gallus gallus OX=9031 GN=RPL10L1 PE=4 SV=1	RPL10L1	6	18.5
Q90864	tr|Q90864|Q90864_CHICK Beta-H globin OS=Gallus gallus OX=9031 GN=HBE1 PE=3 SV=1	HBE1	3	16.4
Q9I9D1	tr|Q9I9D1|Q9I9D1_CHICK Voltage dependent anion channel 2 OS=Gallus gallus OX=9031 GN=VDAC2 PE=2 SV=1	VDAC2	5	30.2
F7AU58	tr|F7AU58|F7AU58_CHICK Uncharacterized protein OS=Gallus gallus OX=9031 GN=RAB11B PE=4 SV=1	RAB11B	7	24.5
F1NXN8	tr|F1NXN8|F1NXN8_CHICK Uncharacterized protein OS=Gallus gallus OX=9031 GN=NDUFS1 PE=3 SV=1	NDUFS1	8	79.6
A0A1D5NXZ5	tr|A0A1D5NXZ5|A0A1D5NXZ5_CHICK Uncharacterized protein OS=Gallus gallus OX=9031 GN=EPB41L2 PE=4 SV=1	EPB41L2	8	116.5
A0A1D5P359	tr|A0A1D5P359|A0A1D5P359_CHICK Uncharacterized protein OS=Gallus gallus OX=9031 GN=CIRBP PE=4 SV=1	CIRBP	9	18.6
Q5ZMB8	tr|Q5ZMB8|Q5ZMB8_CHICK Proteasome 26S subunit, ATPase 2 OS=Gallus gallus OX=9031 GN=PSMC2 PE=2 SV=1	PSMC2	10	48.7
A0A1D5PBJ5	tr|A0A1D5PBJ5|A0A1D5PBJ5_CHICK Uncharacterized protein OS=Gallus gallus OX=9031 GN=SGTA PE=4 SV=2	SGTA	4	33.6
A0A1L1RNL1	tr|A0A1L1RNL1|A0A1L1RNL1_CHICK Uncharacterized protein OS=Gallus gallus OX=9031 GN=PHPT1 PE=4 SV=1	PHPT1	4	11.2
A0A1L1RN90	tr|A0A1L1RN90|A0A1L1RN90_CHICK Uncharacterized protein OS=Gallus gallus OX=9031 GN=HBM PE=3 SV=1	HBM	1	12.2
F6R1X6	tr|F6R1X6|F6R1X6_CHICK Uncharacterized protein OS=Gallus gallus OX=9031 GN=SSB PE=4 SV=1	SSBL	7	46.3
A0A1D5PSZ9	tr|A0A1D5PSZ9|A0A1D5PSZ9_CHICK Uncharacterized protein OS=Gallus gallus OX=9031 GN=RPL14 PE=4 SV=1	RPL14	4	17.3
A0A1D5PEP2	tr|A0A1D5PEP2|A0A1D5PEP2_CHICK Uncharacterized protein OS=Gallus gallus OX=9031 GN=R3HCC1 PE=4 SV=1	R3HCC1	1	79.5
A0A1L1RN08	tr|A0A1L1RN08|A0A1L1RN08_CHICK Uncharacterized protein OS=Gallus gallus OX=9031 GN=LMAN1 PE=4 SV=1	LMAN1	7	56.5
F1N8Z4	tr|F1N8Z4|F1N8Z4_CHICK RuvB-like helicase OS=Gallus gallus OX=9031 GN=RUVBL1 PE=3 SV=1	RUVBL1	8	50.2
E1C043	tr|E1C043|E1C043_CHICK Uncharacterized protein OS=Gallus gallus OX=9031 GN=COX5A PE=4 SV=3	COX5A	4	16.5
E1C9A0	tr|E1C9A0|E1C9A0_CHICK Uncharacterized protein OS=Gallus gallus OX=9031 GN=NASP PE=4 SV=3	NASP	5	52.1
A0A1L1RWQ5	tr|A0A1L1RWQ5|A0A1L1RWQ5_CHICK 40S ribosomal protein S30 OS=Gallus gallus OX=9031 GN=FAU PE=3 SV=1	FAU	4	10.6
Q5ZMC0	sp|Q5ZMC0|EDF1_CHICK Endothelial differentiation-related factor 1 homolog OS=Gallus gallus OX=9031 GN=EDF1 PE=2 SV=1	EDF1	4	16.4
Q5ZLP5	tr|Q5ZLP5|Q5ZLP5_CHICK Uncharacterized protein OS=Gallus gallus OX=9031 GN=SARNP PE=2 SV=1	SARNP	2	23.5
Q5ZJQ6	tr|Q5ZJQ6|Q5ZJQ6_CHICK Uncharacterized protein OS=Gallus gallus OX=9031 GN=DARS PE=2 SV=1	DARS	5	57.2
Q5ZHV6	tr|Q5ZHV6|Q5ZHV6_CHICK GrpE protein homolog OS=Gallus gallus OX=9031 GN=GRPEL1 PE=2 SV=1	GRPEL1	4	24.8
F1NSW0	tr|F1NSW0|F1NSW0_CHICK Uncharacterized protein OS=Gallus gallus OX=9031 GN=VAPB PE=4 SV=3	VAPB	3	27.3
P84172	sp|P84172|EFTU_CHICK Elongation factor Tu, mitochondrial (Fragment) OS=Gallus gallus OX=9031 GN=TUFM PE=1 SV=1	TUFM	7	38.2
F1NJ23	tr|F1NJ23|F1NJ23_CHICK Laminin subunit beta-1 OS=Gallus gallus OX=9031 GN=LAMB1 PE=4 SV=3	LAMB1	6	140.6
A0A1D5PJ40	tr|A0A1D5PJ40|A0A1D5PJ40_CHICK Clathrin light chain OS=Gallus gallus OX=9031 GN=CLTB PE=3 SV=1	CLTB	3	23.1
A0A1D5P6U1	tr|A0A1D5P6U1|A0A1D5P6U1_CHICK Actin, alpha skeletal muscle OS=Gallus gallus OX=9031 GN=ACTA1 PE=3 SV=1	ACTA1	1	23.8
F1NIC5	tr|F1NIC5|F1NIC5_CHICK Uncharacterized protein OS=Gallus gallus OX=9031 GN=TIMM8A PE=3 SV=3	TIMM8A	5	10.7
F1NT28	tr|F1NT28|F1NT28_CHICK Uncharacterized protein OS=Gallus gallus OX=9031 GN=PPA1 PE=4 SV=2	PPA1	6	32.6
A0A1D5PKN8	tr|A0A1D5PKN8|A0A1D5PKN8_CHICK Sulfurtransferase OS=Gallus gallus OX=9031 GN=MPST PE=4 SV=1	MPST	7	33.2
A0A1D5PCL3	tr|A0A1D5PCL3|A0A1D5PCL3_CHICK Uncharacterized protein OS=Gallus gallus OX=9031 GN=MYBPC1 PE=4 SV=1	MYBPC1	9	129.7
A0A1D5PMU9	tr|A0A1D5PMU9|A0A1D5PMU9_CHICK Uncharacterized protein OS=Gallus gallus OX=9031 GN=MCAM PE=4 SV=2	MCAM	5	64.3
A0A1D5PY01	tr|A0A1D5PY01|A0A1D5PY01_CHICK Eukaryotic translation initiation factor 3 subunit H OS=Gallus gallus OX=9031 GN=EIF3H PE=3 SV=1	EIF3H	5	29.4
E1C4C7	tr|E1C4C7|E1C4C7_CHICK Uncharacterized protein OS=Gallus gallus OX=9031 GN=RPA3 PE=4 SV=2	RPA3	1	13.5
P05081	sp|P05081|KAD1_CHICK Adenylate kinase isoenzyme 1 OS=Gallus gallus OX=9031 GN=AK1 PE=1 SV=1	AK1	6	21.7
A0A1L1RQY9	tr|A0A1L1RQY9|A0A1L1RQY9_CHICK 60S acidic ribosomal protein P1 OS=Gallus gallus OX=9031 GN=RPLP1 PE=3 SV=1	RPLP1	1	8.63
Q5ZM32	tr|Q5ZM32|Q5ZM32_CHICK Dihydrolipoyl dehydrogenase OS=Gallus gallus OX=9031 GN=DLD PE=2 SV=1	DLD	5	54.0
A0A1D5PHL0	tr|A0A1D5PHL0|A0A1D5PHL0_CHICK Proteasome subunit alpha type OS=Gallus gallus OX=9031 GN=PSMA2 PE=3 SV=1	PSMA2	7	25.9
F1NJ69	tr|F1NJ69|F1NJ69_CHICK Uncharacterized protein OS=Gallus gallus OX=9031 GN=USO1 PE=4 SV=2	LOC107056345	2	106.1
P02007	sp|P02007|HBPI_CHICK Hemoglobin subunit pi OS=Gallus gallus OX=9031 PE=1 SV=3	HBZ	6	15.7
A0A1D5P9N5	tr|A0A1D5P9N5|A0A1D5P9N5_CHICK Vitellogenin-1 OS=Gallus gallus OX=9031 GN=VTG1 PE=4 SV=1	VTG1	6	209.9
P12274	sp|P12274|HMGN1_CHICK Non-histone chromosomal protein HMG-14B OS=Gallus gallus OX=9031 GN=HMG14 PE=3 SV=2	HMGN1	2	11.2
A0A1L1RSY4	tr|A0A1L1RSY4|A0A1L1RSY4_CHICK ELAV-like protein OS=Gallus gallus OX=9031 GN=ELAVL1 PE=3 SV=1	ELAVL1	5	24.5
A0A1L1RVE0	tr|A0A1L1RVE0|A0A1L1RVE0_CHICK Uncharacterized protein OS=Gallus gallus OX=9031 GN=IMPDH2 PE=4 SV=1	IMPDH2	5	39.4
A0A1D5NW30	tr|A0A1D5NW30|A0A1D5NW30_CHICK Uncharacterized protein OS=Gallus gallus OX=9031 GN=GLRX3 PE=4 SV=1	GLRX3	4	36.4
Q5ZMS3	sp|Q5ZMS3|IF2G_CHICK Eukaryotic translation initiation factor 2 subunit 3 OS=Gallus gallus OX=9031 GN=EIF2S3 PE=1 SV=1	EIF2S3	5	51.1
Q05705	tr|Q05705|Q05705_CHICK Beta-tropomyosin OS=Gallus gallus OX=9031 GN=BRT-2 PE=2 SV=1	BRT-2	7	28.7
F1NPJ4	tr|F1NPJ4|F1NPJ4_CHICK Succinate dehydrogenase [ubiquinone] flavoprotein subunit, mitochondrial OS=Gallus gallus OX=9031 GN=SDHA PE=3 SV=2	SDHA	7	73.0
A0A1D5P821	tr|A0A1D5P821|A0A1D5P821_CHICK High mobility group protein B2 OS=Gallus gallus OX=9031 GN=HMGB2 PE=4 SV=1	HMGB2	1	17.8
F1P1U3	tr|F1P1U3|F1P1U3_CHICK Uncharacterized protein OS=Gallus gallus OX=9031 GN=CPT2 PE=3 SV=2	CPT2	3	73.9
A0A1L1RVP5	tr|A0A1L1RVP5|A0A1L1RVP5_CHICK Actin, cytoplasmic 2 OS=Gallus gallus OX=9031 GN=ACTG1 PE=3 SV=1	ACTB	2	16.5
R4GLK3	tr|R4GLK3|R4GLK3_CHICK Uncharacterized protein OS=Gallus gallus OX=9031 GN=PSMD4 PE=4 SV=2	PSMD4	4	40.5
F1NH21	tr|F1NH21|F1NH21_CHICK Hsc70-interacting protein OS=Gallus gallus OX=9031 GN=ST13 PE=4 SV=1	ST13	4	40.2
E1BT93	tr|E1BT93|E1BT93_CHICK Uncharacterized protein OS=Gallus gallus OX=9031 GN=ALDH2 PE=3 SV=3	ALDH2	8	56.8
F1P269	tr|F1P269|F1P269_CHICK ATP-citrate synthase OS=Gallus gallus OX=9031 GN=ACLY PE=3 SV=2	ACLY	8	120.1
A0A1D5PFK3	tr|A0A1D5PFK3|A0A1D5PFK3_CHICK Uncharacterized protein OS=Gallus gallus OX=9031 GN=DAG1 PE=4 SV=1	DAG1	2	97.7
Q5ZJY1	tr|Q5ZJY1|Q5ZJY1_CHICK Uncharacterized protein OS=Gallus gallus OX=9031 GN=PGLS PE=2 SV=1	PGLS	4	26.2
F1NPA2	tr|F1NPA2|F1NPA2_CHICK Uncharacterized protein OS=Gallus gallus OX=9031 GN=PSMD11 PE=4 SV=3	PSMD11	9	47.4
A0A1L1RJ69	tr|A0A1L1RJ69|A0A1L1RJ69_CHICK Uncharacterized protein OS=Gallus gallus OX=9031 GN=HSPG2 PE=4 SV=1	HSPG2	10	424.4
F1NDC2	tr|F1NDC2|F1NDC2_CHICK Uncharacterized protein OS=Gallus gallus OX=9031 GN=RPS23 PE=3 SV=2	RPS23	7	15.8
A0A1D5PML2	tr|A0A1D5PML2|A0A1D5PML2_CHICK Vigilin OS=Gallus gallus OX=9031 GN=HDLBP PE=4 SV=2	HDLBP	14	141.8
E1BY97	tr|E1BY97|E1BY97_CHICK Uncharacterized protein OS=Gallus gallus OX=9031 GN=FAM114A1 PE=4 SV=3	FAM114A1	2	61.0
R4GJU7	tr|R4GJU7|R4GJU7_CHICK Uncharacterized protein OS=Gallus gallus OX=9031 GN=MXRA7 PE=4 SV=3	MXRA7	2	26.9
A0A1D6UPU6	tr|A0A1D6UPU6|A0A1D6UPU6_CHICK Dolichyl-diphosphooligosaccharide--protein glycosyltransferase subunit 2 OS=Gallus gallus OX=9031 GN=RPN2 PE=4 SV=1	RPN2	5	68.9
A0A1D5PUZ2	tr|A0A1D5PUZ2|A0A1D5PUZ2_CHICK Uncharacterized protein OS=Gallus gallus OX=9031 GN=QARS PE=3 SV=1	QARS	7	94.0
A0A1L1RXA4	tr|A0A1L1RXA4|A0A1L1RXA4_CHICK F-actin-capping protein subunit alpha-2 OS=Gallus gallus OX=9031 GN=CAPZA2 PE=3 SV=1	CAPZA2	5	32.7
A0A1D5NW83	tr|A0A1D5NW83|A0A1D5NW83_CHICK Uncharacterized protein OS=Gallus gallus OX=9031 GN=MYH10 PE=3 SV=1	MYH10	10	205.1
F1NSC1	tr|F1NSC1|F1NSC1_CHICK Uncharacterized protein OS=Gallus gallus OX=9031 GN=ATP5F1 PE=4 SV=2	ATP5F1	3	28.6
P01014	sp|P01014|OVALY_CHICK Ovalbumin-related protein Y OS=Gallus gallus OX=9031 GN=SERPINB14B PE=1 SV=1	OVALY	5	43.8
A0A1D5PAA8	tr|A0A1D5PAA8|A0A1D5PAA8_CHICK Uncharacterized protein OS=Gallus gallus OX=9031 GN=GYG1 PE=4 SV=1	GYG1	4	37.2
A0A1D5P780	tr|A0A1D5P780|A0A1D5P780_CHICK Vitellogenin-2 OS=Gallus gallus OX=9031 GN=VTG2 PE=4 SV=1	VTG2	14	204.4
A0A1D5NY18	tr|A0A1D5NY18|A0A1D5NY18_CHICK Uncharacterized protein OS=Gallus gallus OX=9031 PE=4 SV=1	AHNAK2	8	37.8
A0A1I7Q3Z7	tr|A0A1I7Q3Z7|A0A1I7Q3Z7_CHICK Microtubule-associated protein RP/EB family member 1 OS=Gallus gallus OX=9031 GN=MAPRE1 PE=4 SV=1	MAPRE1	4	29.5
E1C6V0	tr|E1C6V0|E1C6V0_CHICK Uncharacterized protein OS=Gallus gallus OX=9031 GN=HSPB8 PE=3 SV=1	HSPB8	1	21.7
A0A1D5PXP9	tr|A0A1D5PXP9|A0A1D5PXP9_CHICK Uncharacterized protein OS=Gallus gallus OX=9031 GN=TGFBI PE=4 SV=1	TGFBI	4	74.1
Q5ZJ70	tr|Q5ZJ70|Q5ZJ70_CHICK Programmed cell death 6 interacting protein OS=Gallus gallus OX=9031 GN=PDCD6IP PE=2 SV=1	PDCD6IP	5	97.3
A0A1D5PM09	tr|A0A1D5PM09|A0A1D5PM09_CHICK Uncharacterized protein OS=Gallus gallus OX=9031 GN=RCSD1 PE=4 SV=1	RCSD1	3	40.1
F1NDD6	tr|F1NDD6|F1NDD6_CHICK Uncharacterized protein OS=Gallus gallus OX=9031 GN=LRPAP1 PE=4 SV=1	LRPAP1	4	40.8
F1NIM4	tr|F1NIM4|F1NIM4_CHICK Peptidylprolyl isomerase OS=Gallus gallus OX=9031 GN=FKBP4 PE=4 SV=1	FKBP4	8	50.4
A0A1D5PLS2	tr|A0A1D5PLS2|A0A1D5PLS2_CHICK Citrate synthase OS=Gallus gallus OX=9031 GN=CS PE=3 SV=1	CS	5	56.4
A0A1D5NVW6	tr|A0A1D5NVW6|A0A1D5NVW6_CHICK Myosin-1B OS=Gallus gallus OX=9031 GN=MYH1B PE=3 SV=2	MYH1B	9	223.4
A0A1L1RWU2	tr|A0A1L1RWU2|A0A1L1RWU2_CHICK Uncharacterized protein OS=Gallus gallus OX=9031 GN=CLIC4 PE=4 SV=1	CLIC4	7	28.5
A0A1D5NYA0	tr|A0A1D5NYA0|A0A1D5NYA0_CHICK Uncharacterized protein OS=Gallus gallus OX=9031 GN=NIPSNAP1 PE=4 SV=1	LOC107054679	1	30.5
A0A1D5PD32	tr|A0A1D5PD32|A0A1D5PD32_CHICK Uncharacterized protein OS=Gallus gallus OX=9031 GN=DDX17 PE=3 SV=1	DDX17	7	73.0
P34065	sp|P34065|PSB5_CHICK Proteasome subunit beta type-5 (Fragment) OS=Gallus gallus OX=9031 GN=PSMB5 PE=2 SV=2	PSMB5	5	27.0
A0A1D5PIZ8	tr|A0A1D5PIZ8|A0A1D5PIZ8_CHICK Uncharacterized protein OS=Gallus gallus OX=9031 GN=IQGAP3 PE=4 SV=1	IQGAP3	9	189.6
F2Z4L4	tr|F2Z4L4|F2Z4L4_CHICK Uncharacterized protein OS=Gallus gallus OX=9031 GN=SET PE=3 SV=1	SET	5	32.1
A0A1D5PNE4	tr|A0A1D5PNE4|A0A1D5PNE4_CHICK 60S ribosomal protein L7a OS=Gallus gallus OX=9031 GN=RPL7A PE=4 SV=1	RPL7A	8	29.3
F1P5B0	tr|F1P5B0|F1P5B0_CHICK Tubulin alpha chain OS=Gallus gallus OX=9031 GN=TUBAL3 PE=3 SV=2		5	51.2
A0A1D5PG15	tr|A0A1D5PG15|A0A1D5PG15_CHICK Uncharacterized protein OS=Gallus gallus OX=9031 GN=SARDH PE=4 SV=1	SARDH	6	100.8
F1P5J5	tr|F1P5J5|F1P5J5_CHICK Uncharacterized protein OS=Gallus gallus OX=9031 GN=AARS PE=3 SV=3	AARS	12	107.0
F1NJF0	tr|F1NJF0|F1NJF0_CHICK Uncharacterized protein OS=Gallus gallus OX=9031 GN=C1QBP PE=4 SV=2	C1QBP	5	23.5
A0A1L1RWY0	tr|A0A1L1RWY0|A0A1L1RWY0_CHICK Cytochrome b-c1 complex subunit Rieske, mitochondrial OS=Gallus gallus OX=9031 GN=UQCRFS1 PE=4 SV=1	UQCRFS1	5	24.0
A0A1D5PZ95	tr|A0A1D5PZ95|A0A1D5PZ95_CHICK Uncharacterized protein OS=Gallus gallus OX=9031 GN=LOC424401 PE=4 SV=1	LOC424401	2	13.1
A0A1D5P713	tr|A0A1D5P713|A0A1D5P713_CHICK Uncharacterized protein OS=Gallus gallus OX=9031 GN=TPM4 PE=3 SV=1	TPM4	5	29.3
Q5ZHZ0	sp|Q5ZHZ0|DX39B_CHICK Spliceosome RNA helicase DDX39B OS=Gallus gallus OX=9031 GN=DDX39B PE=2 SV=1	DDX39B	8	49.0
Q8QGH2	sp|Q8QGH2|SUMO1_CHICK Small ubiquitin-related modifier 1 OS=Gallus gallus OX=9031 GN=SUMO1 PE=3 SV=1	SUMO1	2	11.6
A0A1D5PJG4	tr|A0A1D5PJG4|A0A1D5PJG4_CHICK Uncharacterized protein OS=Gallus gallus OX=9031 GN=SYNCRIP PE=4 SV=1	SYNCRIP	6	62.7
P63247	sp|P63247|RACK1_CHICK Receptor of activated protein C kinase 1 OS=Gallus gallus OX=9031 GN=RACK1 PE=2 SV=1	RACK1	6	35.1
F1N9S7	tr|F1N9S7|F1N9S7_CHICK Annexin OS=Gallus gallus OX=9031 GN=ANXA1 PE=3 SV=1	ANXA1	6	38.6
A0A547	tr|A0A547|A0A547_CHICK Trifunctional purine biosynthetic protein adenosine-3 OS=Gallus gallus OX=9031 GN=GART PE=3 SV=1	GART	10	106.5
Q9DEA3	sp|Q9DEA3|PCNA_CHICK Proliferating cell nuclear antigen OS=Gallus gallus OX=9031 GN=PCNA PE=1 SV=1	PCNA	5	28.9
F1NQG5	tr|F1NQG5|F1NQG5_CHICK Ribosomal protein L15 OS=Gallus gallus OX=9031 GN=RPL15 PE=3 SV=2	RPL15	5	24.1
R4GF89	tr|R4GF89|R4GF89_CHICK Uncharacterized protein OS=Gallus gallus OX=9031 GN=SFN PE=3 SV=1	SFN	4	27.7
A0A1D5PS16	tr|A0A1D5PS16|A0A1D5PS16_CHICK WD repeat-containing protein 1 OS=Gallus gallus OX=9031 GN=WDR1 PE=4 SV=1	WDR1	3	64.7
A0A1D5PRQ5	tr|A0A1D5PRQ5|A0A1D5PRQ5_CHICK Testin OS=Gallus gallus OX=9031 GN=TES PE=4 SV=1	TES	7	47.1
P13585	sp|P13585|AT2A1_CHICK Sarcoplasmic/endoplasmic reticulum calcium ATPase 1 OS=Gallus gallus OX=9031 GN=ATP2A1 PE=2 SV=2	ATP2A1	9	109.0
A0A1D5P7K7	tr|A0A1D5P7K7|A0A1D5P7K7_CHICK Uncharacterized protein OS=Gallus gallus OX=9031 GN=SEPT7 PE=3 SV=1	SEPT7	9	49.4
E1BX02	tr|E1BX02|E1BX02_CHICK 26S proteasome non-ATPase regulatory subunit 2 OS=Gallus gallus OX=9031 GN=PSMD2 PE=3 SV=2	PSMD2	7	100.0
A0A1D5P291	tr|A0A1D5P291|A0A1D5P291_CHICK Uncharacterized protein OS=Gallus gallus OX=9031 GN=PDHB PE=4 SV=1	PDHB	5	38.9
F1P582	tr|F1P582|F1P582_CHICK Ubiquinol-cytochrome c reductase core protein 2 OS=Gallus gallus OX=9031 GN=UQCRC2 PE=1 SV=1	UQCRC2	12	48.6
Q98TF8	sp|Q98TF8|RL22_CHICK 60S ribosomal protein L22 OS=Gallus gallus OX=9031 GN=RPL22 PE=2 SV=1	RPL22	5	14.7
P12902	sp|P12902|HM14A_CHICK Non-histone chromosomal protein HMG-14A OS=Gallus gallus OX=9031 PE=3 SV=2	HMGN5	1	11.4
A0A1D5PJ08	tr|A0A1D5PJ08|A0A1D5PJ08_CHICK Uncharacterized protein OS=Gallus gallus OX=9031 GN=NID1 PE=4 SV=2	NID1	6	135.3
Q5F418	sp|Q5F418|PSMD1_CHICK 26S proteasome non-ATPase regulatory subunit 1 OS=Gallus gallus OX=9031 GN=PSMD1 PE=2 SV=1	PSMD1	5	106.1
A0A1D5PPQ3	tr|A0A1D5PPQ3|A0A1D5PPQ3_CHICK Uncharacterized protein OS=Gallus gallus OX=9031 GN=NAP1L1 PE=3 SV=1	NAP1L1	4	30.2
Q9YH06	sp|Q9YH06|HMGB1_CHICK High mobility group protein B1 OS=Gallus gallus OX=9031 GN=HMGB1 PE=1 SV=1	HMGB1	7	24.9
A0A1D5PE33	tr|A0A1D5PE33|A0A1D5PE33_CHICK Uncharacterized protein OS=Gallus gallus OX=9031 GN=RAB1B PE=4 SV=1	RAB1B	9	22.7
Q9IAY5	sp|Q9IAY5|TIRR_CHICK Tudor-interacting repair regulator protein OS=Gallus gallus OX=9031 GN=NUDT16L1 PE=1 SV=3	NUDT16L1	2	33.3
Q08392	sp|Q08392|GSTA1_CHICK Glutathione S-transferase OS=Gallus gallus OX=9031 PE=2 SV=1	sp|Q08392|GSTA1_CHICK	4	25.3
F1NN49	tr|F1NN49|F1NN49_CHICK Delta-aminolevulinic acid dehydratase OS=Gallus gallus OX=9031 GN=ALAD PE=3 SV=2	ALAD	3	36.5
P70081	sp|P70081|H48_CHICK Histone H4 type VIII OS=Gallus gallus OX=9031 GN=H4-VIII PE=3 SV=3	H4-I	3	11.4
A0A1D5P010	tr|A0A1D5P010|A0A1D5P010_CHICK Hypoxia up-regulated protein 1 OS=Gallus gallus OX=9031 GN=HYOU1 PE=3 SV=1	HYOU1	5	112.0
F1NS48	tr|F1NS48|F1NS48_CHICK Uncharacterized protein OS=Gallus gallus OX=9031 GN=DPYSL3 PE=4 SV=3	DPYSL3	7	62.1
F1NVF3	tr|F1NVF3|F1NVF3_CHICK Uncharacterized protein OS=Gallus gallus OX=9031 GN=GC PE=4 SV=1	GC	5	53.7
F1NEQ6	tr|F1NEQ6|F1NEQ6_CHICK Proteasome subunit alpha type OS=Gallus gallus OX=9031 GN=PSMA6 PE=3 SV=2	PSMA6	7	27.5
A0A1D5PQJ6	tr|A0A1D5PQJ6|A0A1D5PQJ6_CHICK Uncharacterized protein OS=Gallus gallus OX=9031 GN=VAPA PE=4 SV=1	VAPA	3	27.8
A0A1L1RV08	tr|A0A1L1RV08|A0A1L1RV08_CHICK Apolipoprotein A-I OS=Gallus gallus OX=9031 GN=APOA1 PE=4 SV=1	APOA1	2	5.38
F1NYN0	tr|F1NYN0|F1NYN0_CHICK Neural cell adhesion molecule 1 OS=Gallus gallus OX=9031 GN=NCAM1 PE=4 SV=3	NCAM1	10	94.5
R4GH26	tr|R4GH26|R4GH26_CHICK Peptidylprolyl isomerase OS=Gallus gallus OX=9031 GN=FKBP10 PE=4 SV=1	FKBP10	3	62.4
H9KZF8	tr|H9KZF8|H9KZF8_CHICK ATP synthase subunit gamma OS=Gallus gallus OX=9031 GN=ATP5C1 PE=3 SV=3	ATP5C1	4	32.7
E1C4W4	tr|E1C4W4|E1C4W4_CHICK Uncharacterized protein OS=Gallus gallus OX=9031 GN=ALDH7A1 PE=3 SV=1	ALDH7A1	11	58.1
R4GIQ2	tr|R4GIQ2|R4GIQ2_CHICK Ribosomal protein L21 OS=Gallus gallus OX=9031 GN=RPL21 PE=4 SV=1	RPL21	10	18.6
A0A1L1RZT0	tr|A0A1L1RZT0|A0A1L1RZT0_CHICK Uncharacterized protein OS=Gallus gallus OX=9031 GN=PEBP1 PE=4 SV=1	PEBP1	1	10.6
F1NSP8	tr|F1NSP8|F1NSP8_CHICK Uncharacterized protein OS=Gallus gallus OX=9031 GN=HNRNPU PE=4 SV=3	HNRNPU	11	91.6
F1NK38	tr|F1NK38|F1NK38_CHICK T-complex protein 1 subunit eta OS=Gallus gallus OX=9031 GN=CCT7 PE=3 SV=3	CCT7	5	59.5
P84247	sp|P84247|H33_CHICK Histone H3,3 OS=Gallus gallus OX=9031 GN=H3-IX PE=1 SV=2	H3F3B	4	15.3
Q5ZIT7	tr|Q5ZIT7|Q5ZIT7_CHICK Proteasome 26S subunit, ATPase 3 OS=Gallus gallus OX=9031 GN=PSMC3 PE=2 SV=1	PSMC3	10	47.2
F1NYE5	tr|F1NYE5|F1NYE5_CHICK Uncharacterized protein OS=Gallus gallus OX=9031 GN=SERBP1 PE=4 SV=3	SERBP1	4	45.5
A0A1D5PR40	tr|A0A1D5PR40|A0A1D5PR40_CHICK Uncharacterized protein OS=Gallus gallus OX=9031 GN=LOC770025 PE=3 SV=1	LOC770025	7	21.4
F1P555	tr|F1P555|F1P555_CHICK Uncharacterized protein OS=Gallus gallus OX=9031 GN=SFPQ PE=4 SV=3	SFPQ	7	69.5
P61355	sp|P61355|RL27_CHICK 60S ribosomal protein L27 OS=Gallus gallus OX=9031 GN=RPL27 PE=2 SV=2	RPL27	2	15.8
A0A1L1RYR5	tr|A0A1L1RYR5|A0A1L1RYR5_CHICK Uncharacterized protein OS=Gallus gallus OX=9031 GN=PSMB1 PE=4 SV=1	PSMB1	3	15.6
A0A1D5NYG3	tr|A0A1D5NYG3|A0A1D5NYG3_CHICK Uncharacterized protein OS=Gallus gallus OX=9031 GN=FLNB PE=4 SV=1	FLNB	17	284.0
Q5ZIZ4	sp|Q5ZIZ4|5NTC_CHICK Cytosolic purine 5-nucleotidase OS=Gallus gallus OX=9031 GN=NT5C2 PE=2 SV=1	NT5C2	4	65.9
A0A1D5PNL3	tr|A0A1D5PNL3|A0A1D5PNL3_CHICK Uncharacterized protein OS=Gallus gallus OX=9031 GN=UBE2N PE=3 SV=1	UBE2N	3	17.1
E1C3A1	tr|E1C3A1|E1C3A1_CHICK Kinesin-like protein OS=Gallus gallus OX=9031 GN=KIF5B PE=3 SV=1	KIF5B	6	110.1
Q5F3T9	sp|Q5F3T9|UGDH_CHICK UDP-glucose 6-dehydrogenase OS=Gallus gallus OX=9031 GN=UGDH PE=2 SV=1	UGDH	12	55.1
A0A1D5PGQ9	tr|A0A1D5PGQ9|A0A1D5PGQ9_CHICK Dynactin subunit 2 OS=Gallus gallus OX=9031 PE=4 SV=1	tr|A0A1D5PGQ9|A0A1D5PGQ9_CHICK	13	44.9
Q5ZKS0	tr|Q5ZKS0|Q5ZKS0_CHICK MARCKS like 1 OS=Gallus gallus OX=9031 GN=MARCKSL1 PE=2 SV=1	MARCKSL1	5	21.2
A0A1D5PHY8	tr|A0A1D5PHY8|A0A1D5PHY8_CHICK Lissencephaly-1 homolog OS=Gallus gallus OX=9031 GN=PAFAH1B1 PE=3 SV=1	PAFAH1B1	3	46.5
A0A1D5NYM9	tr|A0A1D5NYM9|A0A1D5NYM9_CHICK Uncharacterized protein OS=Gallus gallus OX=9031 GN=RPL35A PE=3 SV=1	RPL35A	5	12.2
Q5F3T2	tr|Q5F3T2|Q5F3T2_CHICK Septin 9 OS=Gallus gallus OX=9031 GN=SEPT9 PE=2 SV=1	SEPT9	8	65.5
Q5ZL50	tr|Q5ZL50|Q5ZL50_CHICK Profilin OS=Gallus gallus OX=9031 GN=PFN2 PE=2 SV=1	PFN2	5	15.0
A0A1D5NU50	tr|A0A1D5NU50|A0A1D5NU50_CHICK Fibronectin OS=Gallus gallus OX=9031 GN=FN1 PE=4 SV=1	FN1	9	245.6
Q5ZMS2	sp|Q5ZMS2|PA1B2_CHICK Platelet-activating factor acetylhydrolase IB subunit beta OS=Gallus gallus OX=9031 GN=PAFAH1B2 PE=2 SV=1	PAFAH1B2	3	25.6
A0A1D5PV41	tr|A0A1D5PV41|A0A1D5PV41_CHICK Uncharacterized protein OS=Gallus gallus OX=9031 GN=EIF3G PE=4 SV=1	EIF3G	3	28.7
F1P0P0	tr|F1P0P0|F1P0P0_CHICK HN1-like protein OS=Gallus gallus OX=9031 GN=JPT2 PE=2 SV=2	JPT2	3	20.2
A0A1L1RJX1	tr|A0A1L1RJX1|A0A1L1RJX1_CHICK Uncharacterized protein OS=Gallus gallus OX=9031 GN=BAG3 PE=4 SV=1	BAG3	6	59.3
A0A1L1RR89	tr|A0A1L1RR89|A0A1L1RR89_CHICK Uncharacterized protein OS=Gallus gallus OX=9031 GN=RPS25 PE=4 SV=1	RPS25	4	8.59
R9PXM7	tr|R9PXM7|R9PXM7_CHICK Coatomer subunit delta OS=Gallus gallus OX=9031 GN=ARCN1 PE=3 SV=2	ARCN1	5	57.2
F1P130	tr|F1P130|F1P130_CHICK 10-formyltetrahydrofolate dehydrogenase OS=Gallus gallus OX=9031 GN=ALDH1L2 PE=3 SV=3	ALDH1L2	14	101.5
A0A1L1S0D8	tr|A0A1L1S0D8|A0A1L1S0D8_CHICK Uncharacterized protein OS=Gallus gallus OX=9031 GN=PTBP1 PE=4 SV=1	PTBP1	7	59.9
P09206	sp|P09206|TBB3_CHICK Tubulin beta-3 chain OS=Gallus gallus OX=9031 PE=2 SV=1	sp|P09206|TBB3_CHICK	2	49.9
A0A1D5P0A1	tr|A0A1D5P0A1|A0A1D5P0A1_CHICK UTP--glucose-1-phosphate uridylyltransferase OS=Gallus gallus OX=9031 GN=UGP2 PE=3 SV=1	UGP2	5	56.8
F1NYB1	tr|F1NYB1|F1NYB1_CHICK Tubulin beta chain OS=Gallus gallus OX=9031 GN=TUBB4B PE=3 SV=3	TUBB4B	4	49.9
A0A1D5PM19	tr|A0A1D5PM19|A0A1D5PM19_CHICK Myosin-9 OS=Gallus gallus OX=9031 GN=MYH9 PE=3 SV=1	MYH9	14	226.8
E1BSS3	tr|E1BSS3|E1BSS3_CHICK Eukaryotic translation initiation factor 3 subunit A OS=Gallus gallus OX=9031 GN=EIF3A PE=3 SV=3	EIF3A	8	143.4
A0A1D5P0R0	tr|A0A1D5P0R0|A0A1D5P0R0_CHICK Uncharacterized protein OS=Gallus gallus OX=9031 GN=FUBP1 PE=4 SV=1	FUBP1	5	58.4
A0A1D5PDK5	tr|A0A1D5PDK5|A0A1D5PDK5_CHICK Transgelin 2 OS=Gallus gallus OX=9031 PE=4 SV=2	tr|A0A1D5PDK5|A0A1D5PDK5_CHICK	5	27.2
P00504	sp|P00504|AATC_CHICK Aspartate aminotransferase, cytoplasmic OS=Gallus gallus OX=9031 GN=GOT1 PE=1 SV=3	GOT1	15	45.9
A0A1D5PPU9	tr|A0A1D5PPU9|A0A1D5PPU9_CHICK Catalase OS=Gallus gallus OX=9031 GN=CAT PE=3 SV=1	CAT	11	59.8
Q5ZJV5	tr|Q5ZJV5|Q5ZJV5_CHICK Cytochrome c oxidase subunit 4I1 OS=Gallus gallus OX=9031 GN=COX4I1 PE=2 SV=1	COX4I1	6	19.6
A0A1D5NYF3	tr|A0A1D5NYF3|A0A1D5NYF3_CHICK Uncharacterized protein OS=Gallus gallus OX=9031 GN=FABP4 PE=3 SV=1	FABP4	4	14.9
A0A1D5PJW4	tr|A0A1D5PJW4|A0A1D5PJW4_CHICK Proteasome subunit alpha type OS=Gallus gallus OX=9031 GN=PSMA7 PE=3 SV=1	PSMA7	5	27.9
E1BTG1	tr|E1BTG1|E1BTG1_CHICK Uncharacterized protein OS=Gallus gallus OX=9031 GN=RPL12 PE=3 SV=2	RPL12	8	17.7
A0A1L1RLQ3	tr|A0A1L1RLQ3|A0A1L1RLQ3_CHICK Uncharacterized protein OS=Gallus gallus OX=9031 GN=SEPT11 PE=3 SV=1	SEPT11	6	43.1
Q90ZK7	tr|Q90ZK7|Q90ZK7_CHICK Peptidylprolyl isomerase OS=Gallus gallus OX=9031 GN=FKBP25 PE=2 SV=1	FKBP3	7	25.0
F1NUI2	tr|F1NUI2|F1NUI2_CHICK Uncharacterized protein OS=Gallus gallus OX=9031 GN=XIRP1 PE=3 SV=2	Xirp1	13	284.6
A0A1D5PYZ8	tr|A0A1D5PYZ8|A0A1D5PYZ8_CHICK Spectrin beta chain OS=Gallus gallus OX=9031 GN=SPTB PE=3 SV=1	SPTB	14	262.4
A0A1D5P6V5	tr|A0A1D5P6V5|A0A1D5P6V5_CHICK Perilipin OS=Gallus gallus OX=9031 GN=PLIN4 PE=3 SV=1	PLIN4	9	45.4
F1NV93	tr|F1NV93|F1NV93_CHICK Peptidyl-prolyl cis-trans isomerase OS=Gallus gallus OX=9031 GN=PPIB PE=3 SV=3	PPIB	8	21.2
A0A1D5PME0	tr|A0A1D5PME0|A0A1D5PME0_CHICK Uncharacterized protein OS=Gallus gallus OX=9031 GN=STRAPL PE=4 SV=1	STRAP	7	30.4
E1C8F7	tr|E1C8F7|E1C8F7_CHICK Uncharacterized protein OS=Gallus gallus OX=9031 GN=RPL24 PE=4 SV=3	RPL24	9	17.8
Q5ZME2	sp|Q5ZME2|MDHC_CHICK Malate dehydrogenase, cytoplasmic OS=Gallus gallus OX=9031 GN=MDH1 PE=2 SV=1	MDH1	11	36.5
D5M8S2	tr|D5M8S2|D5M8S2_CHICK Protein/nucleic acid deglycase DJ-1 OS=Gallus gallus OX=9031 GN=DJ-1 PE=2 SV=1	PARK7	6	19.9
A0A1L1RZG4	tr|A0A1L1RZG4|A0A1L1RZG4_CHICK Uncharacterized protein OS=Gallus gallus OX=9031 GN=MYOM1 PE=4 SV=1	MYOM1	7	182.2
A0A1D5PF08	tr|A0A1D5PF08|A0A1D5PF08_CHICK Uncharacterized protein OS=Gallus gallus OX=9031 GN=CANX PE=3 SV=1	CANX	8	68.4
F1P4H4	tr|F1P4H4|F1P4H4_CHICK Uncharacterized protein OS=Gallus gallus OX=9031 GN=TXNDC5 PE=3 SV=1	TXNDC5	4	46.4
F1NDL4	tr|F1NDL4|F1NDL4_CHICK Uncharacterized protein OS=Gallus gallus OX=9031 GN=NID2 PE=4 SV=3	NID2	10	142.9
A0A1L1RQM3	tr|A0A1L1RQM3|A0A1L1RQM3_CHICK Uncharacterized protein OS=Gallus gallus OX=9031 GN=ALDH9A1 PE=3 SV=1	ALDH9A1	14	56.1
E1C8W4	tr|E1C8W4|E1C8W4_CHICK Ubiquitin carboxyl-terminal hydrolase OS=Gallus gallus OX=9031 GN=USP5 PE=3 SV=3	USP5	9	95.7
Q90631	sp|Q90631|KTN1_CHICK Kinectin OS=Gallus gallus OX=9031 GN=KTN1 PE=1 SV=1	KTN1	11	156.0
A0A1D5P0G4	tr|A0A1D5P0G4|A0A1D5P0G4_CHICK Sodium/potassium-transporting ATPase subunit alpha OS=Gallus gallus OX=9031 GN=ATP1A1 PE=3 SV=1	ATP1A1	13	112.3
A0A1D5P975	tr|A0A1D5P975|A0A1D5P975_CHICK Uncharacterized protein OS=Gallus gallus OX=9031 GN=OGDH PE=4 SV=1	OGDH	10	115.0
F1NLT8	tr|F1NLT8|F1NLT8_CHICK Rho GDP dissociation inhibitor beta OS=Gallus gallus OX=9031 GN=ARHGDIB PE=4 SV=2	ARHGDIB	5	22.9
A0A1D5PK24	tr|A0A1D5PK24|A0A1D5PK24_CHICK Uncharacterized protein OS=Gallus gallus OX=9031 GN=RPL5L PE=3 SV=1	RPL5	7	33.8
Q5ZK10	sp|Q5ZK10|NSF1C_CHICK NSFL1 cofactor p47 OS=Gallus gallus OX=9031 GN=NSFL1C PE=2 SV=1	NSFL1C	7	40.6
F1P463	tr|F1P463|F1P463_CHICK Uncharacterized protein OS=Gallus gallus OX=9031 GN=CNDP2 PE=4 SV=1	CNDP2	8	53.1
F1N9Z7	tr|F1N9Z7|F1N9Z7_CHICK Succinyl-CoA:3-ketoacid-coenzyme A transferase OS=Gallus gallus OX=9031 GN=OXCT1 PE=3 SV=2	OXCT1	14	56.2
F7B5K7	tr|F7B5K7|F7B5K7_CHICK Uncharacterized protein OS=Gallus gallus OX=9031 GN=HNRNPM PE=4 SV=1	HNRNPM	13	76.1
A0A1D5PH14	tr|A0A1D5PH14|A0A1D5PH14_CHICK Dynein light chain roadblock OS=Gallus gallus OX=9031 GN=DYNLRB1L PE=3 SV=1	DYNLRB1L	5	10.9
A0A1D5PPN6	tr|A0A1D5PPN6|A0A1D5PPN6_CHICK Creatine kinase B-type OS=Gallus gallus OX=9031 GN=CKB PE=3 SV=1	CKB	10	42.8
Q1G1I6	tr|Q1G1I6|Q1G1I6_CHICK PACSIN 3 OS=Gallus gallus OX=9031 GN=PACSIN3 PE=2 SV=1	PACSIN3	10	50.7
A0A1D5NW88	tr|A0A1D5NW88|A0A1D5NW88_CHICK Uncharacterized protein OS=Gallus gallus OX=9031 PE=4 SV=1	tr|A0A1D5NW88|A0A1D5NW88_CHICK	5	62.7
P02604	sp|P02604|MLE1_CHICK Myosin light chain 1, skeletal muscle isoform OS=Gallus gallus OX=9031 PE=1 SV=3	sp|P02604|MLE1_CHICK	5	20.9
A0A1L1RNL6	tr|A0A1L1RNL6|A0A1L1RNL6_CHICK Uncharacterized protein OS=Gallus gallus OX=9031 GN=NACA PE=4 SV=1	NACA	4	15.0
Q5ZJZ2	tr|Q5ZJZ2|Q5ZJZ2_CHICK Ribosomal protein L3 OS=Gallus gallus OX=9031 GN=RPL3 PE=2 SV=1	RPL3	12	46.1
E1C4V1	tr|E1C4V1|E1C4V1_CHICK ATP synthase-coupling factor 6, mitochondrial OS=Gallus gallus OX=9031 GN=ATP5J PE=3 SV=3	ATP5J	5	12.4
A0A1D5P7C6	tr|A0A1D5P7C6|A0A1D5P7C6_CHICK Uncharacterized protein OS=Gallus gallus OX=9031 GN=PA2G4 PE=4 SV=1	PA2G4	12	43.8
A0A1D5PSU0	tr|A0A1D5PSU0|A0A1D5PSU0_CHICK Uncharacterized protein OS=Gallus gallus OX=9031 GN=RPL27A PE=3 SV=1	RPL27A	4	16.8
P51890	sp|P51890|LUM_CHICK Lumican OS=Gallus gallus OX=9031 GN=LUM PE=1 SV=1	LUM	6	38.6
Q98TH5	tr|Q98TH5|Q98TH5_CHICK Ribosomal protein S11 OS=Gallus gallus OX=9031 GN=cRPS11 PE=3 SV=1	cRPS11	8	18.3
P79781	sp|P79781|RS27A_CHICK Ubiquitin-40S ribosomal protein S27a OS=Gallus gallus OX=9031 GN=RPS27A PE=2 SV=3	UBB	6	18.0
P07583	sp|P07583|LEG4_CHICK Beta-galactoside-binding lectin OS=Gallus gallus OX=9031 PE=1 SV=2	sp|P07583|LEG4_CHICK	5	15.1
A0A1D6UPS2	tr|A0A1D6UPS2|A0A1D6UPS2_CHICK Uncharacterized protein OS=Gallus gallus OX=9031 GN=FSCN1 PE=4 SV=1	FSCN1	9	64.3
F1NE72	tr|F1NE72|F1NE72_CHICK Lysine--tRNA ligase OS=Gallus gallus OX=9031 GN=KARS PE=3 SV=1	KARS	8	67.9
A0A1D5PJU7	tr|A0A1D5PJU7|A0A1D5PJU7_CHICK Uncharacterized protein OS=Gallus gallus OX=9031 GN=LOC107049263 PE=4 SV=1	LOC107049263	2	27.6
A0A1D5PMT8	tr|A0A1D5PMT8|A0A1D5PMT8_CHICK Ribosomal protein lateral stalk subunit P2 OS=Gallus gallus OX=9031 GN=RPLP2 PE=3 SV=1	RPLP2	2	11.8
P09203	sp|P09203|TBB1_CHICK Tubulin beta-1 chain OS=Gallus gallus OX=9031 PE=2 SV=1	TUBB2A	1	49.9
P14732	sp|P14732|LMNB2_CHICK Lamin-B2 OS=Gallus gallus OX=9031 GN=LMNB2 PE=2 SV=1	LMNB2	11	67.9
A0A1D5PEU2	tr|A0A1D5PEU2|A0A1D5PEU2_CHICK Uncharacterized protein OS=Gallus gallus OX=9031 GN=FREM2 PE=4 SV=1	FREM2	22	296.5
P47826	sp|P47826|RLA0_CHICK 60S acidic ribosomal protein P0 OS=Gallus gallus OX=9031 GN=RPLP0 PE=2 SV=1	RPLP0	11	34.3
P08288	sp|P08288|H11R_CHICK Histone H1,11R OS=Gallus gallus OX=9031 PE=3 SV=2	HIST1H111R	5	21.8
F1N9H4	tr|F1N9H4|F1N9H4_CHICK Elongation factor 1-alpha OS=Gallus gallus OX=9031 GN=EEF1A2 PE=3 SV=3	EEF1A2	7	50.5
P19753	sp|P19753|PRVT_CHICK Parvalbumin, thymic OS=Gallus gallus OX=9031 PE=1 SV=2	sp|P19753|PRVT_CHICK	8	11.7
Q5ZJX9	tr|Q5ZJX9|Q5ZJX9_CHICK Proteasome subunit alpha type OS=Gallus gallus OX=9031 GN=PSMA5 PE=2 SV=1	PSMA5	6	26.4
E1C4C6	tr|E1C4C6|E1C4C6_CHICK Uncharacterized protein OS=Gallus gallus OX=9031 GN=SMTNL2 PE=4 SV=1	SMTNL2	6	50.8
A0A1L1RXG9	tr|A0A1L1RXG9|A0A1L1RXG9_CHICK Ubiquinol-cytochrome c reductase core protein 1 OS=Gallus gallus OX=9031 GN=UQCRC1 PE=4 SV=1	UQCRC1	9	40.7
P21868	sp|P21868|CSK21_CHICK Casein kinase II subunit alpha OS=Gallus gallus OX=9031 GN=CSNK2A1 PE=2 SV=1	CSNK2A1	5	45.2
F1NGU3	tr|F1NGU3|F1NGU3_CHICK Uncharacterized protein OS=Gallus gallus OX=9031 GN=LRPPRC PE=4 SV=2	LRPPRC	13	155.6
Q5F411	tr|Q5F411|Q5F411_CHICK T-complex protein 1 subunit epsilon OS=Gallus gallus OX=9031 GN=CCT5 PE=2 SV=1	CCT5	14	59.7
Q8UVD9	sp|Q8UVD9|FUBP2_CHICK Far upstream element-binding protein 2 OS=Gallus gallus OX=9031 GN=KHSRP PE=1 SV=1	KHSRP	11	80.6
O42283	tr|O42283|O42283_CHICK Heat shock protein 10 OS=Gallus gallus OX=9031 GN=HSPE1 PE=2 SV=1	HSPE1	7	11.1
A0A1D5P8W3	tr|A0A1D5P8W3|A0A1D5P8W3_CHICK Glycine N-methyltransferase OS=Gallus gallus OX=9031 GN=GNMT PE=3 SV=1	GNMT	6	33.0
A0A1L1RMC0	tr|A0A1L1RMC0|A0A1L1RMC0_CHICK Proteasome subunit alpha type OS=Gallus gallus OX=9031 GN=PSMA1 PE=3 SV=1	PSMA1	8	29.3
Q5ZIY8	tr|Q5ZIY8|Q5ZIY8_CHICK Ribonuclease/angiogenin inhibitor 1 OS=Gallus gallus OX=9031 GN=RNH1 PE=1 SV=1	RNH1	5	49.9
F1NT57	tr|F1NT57|F1NT57_CHICK Uncharacterized protein OS=Gallus gallus OX=9031 GN=AKR1B10L1 PE=4 SV=2	AKR1B10L1	7	37.1
A0A1D5PHC5	tr|A0A1D5PHC5|A0A1D5PHC5_CHICK Heat shock cognate protein HSP 90-beta OS=Gallus gallus OX=9031 GN=HSP90AB1 PE=3 SV=1	HSP90AB1	10	80.0
Q9I8D6	tr|Q9I8D6|Q9I8D6_CHICK T-complex protein 1 subunit delta OS=Gallus gallus OX=9031 GN=tcp-1 delta PE=2 SV=1	CCT4	14	57.7
E1C735	tr|E1C735|E1C735_CHICK S-adenosylmethionine synthase OS=Gallus gallus OX=9031 GN=MAT1A PE=3 SV=1	MAT1A	13	43.8
A0A1D5PU56	tr|A0A1D5PU56|A0A1D5PU56_CHICK Uncharacterized protein OS=Gallus gallus OX=9031 GN=HNRNPH2 PE=4 SV=1	HNRNPH2	8	39.1
A0A1L1RUE7	tr|A0A1L1RUE7|A0A1L1RUE7_CHICK Proteasome subunit beta OS=Gallus gallus OX=9031 GN=LOC107049719 PE=3 SV=1	LOC107049719	7	23.2
E1C5E0	tr|E1C5E0|E1C5E0_CHICK Uncharacterized protein OS=Gallus gallus OX=9031 GN=CAST PE=4 SV=3	CAST	6	81.2
A0A1D5NWH9	tr|A0A1D5NWH9|A0A1D5NWH9_CHICK Uncharacterized protein OS=Gallus gallus OX=9031 GN=YBX3 PE=4 SV=1	YBX3	11	30.8
F1NW23	tr|F1NW23|F1NW23_CHICK Clathrin heavy chain OS=Gallus gallus OX=9031 GN=CLTC PE=3 SV=2	CLTC	19	191.6
A0A1L1RRK7	tr|A0A1L1RRK7|A0A1L1RRK7_CHICK Calcium-transporting ATPase OS=Gallus gallus OX=9031 GN=ATP2A2 PE=3 SV=1	ATP2A2	16	109.7
P07341	sp|P07341|ALDOB_CHICK Fructose-bisphosphate aldolase B OS=Gallus gallus OX=9031 GN=ALDOB PE=3 SV=3	ALDOB	10	39.3
F1P1B7	tr|F1P1B7|F1P1B7_CHICK Uncharacterized protein OS=Gallus gallus OX=9031 GN=NAP1L4 PE=3 SV=1	NAP1L4	8	42.9
P21265	sp|P21265|PUR8_CHICK Adenylosuccinate lyase OS=Gallus gallus OX=9031 GN=ADSL PE=2 SV=2	ADSL	8	54.7
E1BXF4	tr|E1BXF4|E1BXF4_CHICK Uncharacterized protein OS=Gallus gallus OX=9031 GN=RCN1L PE=4 SV=3	RCN1L	2	37.9
A0A1D5PBD2	tr|A0A1D5PBD2|A0A1D5PBD2_CHICK Uncharacterized protein OS=Gallus gallus OX=9031 GN=ATPIF1 PE=4 SV=2	ATPIF1	2	12.5
F1NGS7	tr|F1NGS7|F1NGS7_CHICK Uncharacterized protein OS=Gallus gallus OX=9031 GN=ARF4 PE=3 SV=3	ARF4	1	20.5
F1N903	tr|F1N903|F1N903_CHICK Uncharacterized protein OS=Gallus gallus OX=9031 GN=PSMD6 PE=4 SV=2	PSMD6	7	45.6
F1NK96	tr|F1NK96|F1NK96_CHICK Uncharacterized protein OS=Gallus gallus OX=9031 GN=PDIA6 PE=3 SV=1	PDIA6	14	48.8
A0A1D5PWP7	tr|A0A1D5PWP7|A0A1D5PWP7_CHICK Protein disulfide-isomerase A4 OS=Gallus gallus OX=9031 GN=PDIA4 PE=3 SV=1	PDIA4	17	72.7
A0A1D5PS70	tr|A0A1D5PS70|A0A1D5PS70_CHICK Uncharacterized protein OS=Gallus gallus OX=9031 GN=PDAP1 PE=4 SV=1	PDAP1	4	21.9
E1BS06	tr|E1BS06|E1BS06_CHICK Uncharacterized protein OS=Gallus gallus OX=9031 GN=RPL23A PE=3 SV=2	RPL23A	6	17.7
P01012	sp|P01012|OVAL_CHICK Ovalbumin OS=Gallus gallus OX=9031 GN=SERPINB14 PE=1 SV=2	SERPINB14	7	42.9
A0A1D5PRM6	tr|A0A1D5PRM6|A0A1D5PRM6_CHICK Uncharacterized protein OS=Gallus gallus OX=9031 GN=NKTR PE=4 SV=1	NKTR	1	160.8
A0A1D5PZ66	tr|A0A1D5PZ66|A0A1D5PZ66_CHICK Aconitate hydratase, mitochondrial OS=Gallus gallus OX=9031 GN=ACO2 PE=3 SV=1	ACO2	17	84.7
Q5ZMG9	tr|Q5ZMG9|Q5ZMG9_CHICK T-complex 1 OS=Gallus gallus OX=9031 GN=TCP1 PE=2 SV=1	TCP1	13	60.5
F1P1A5	tr|F1P1A5|F1P1A5_CHICK Uncharacterized protein OS=Gallus gallus OX=9031 GN=TKT PE=4 SV=2	TKT	13	68.5
A0A1L1RTB9	tr|A0A1L1RTB9|A0A1L1RTB9_CHICK Uncharacterized protein OS=Gallus gallus OX=9031 GN=RPL4 PE=4 SV=1	RPL4	6	45.3
Q5XKY5	tr|Q5XKY5|Q5XKY5_CHICK Aminoimidazole-4-carboxamide ribonucleotidetransformylase/IMP cyclohydrolase OS=Gallus gallus OX=9031 GN=PURH PE=2 SV=1	ATIC	14	64.4
A0A1D5PC62	tr|A0A1D5PC62|A0A1D5PC62_CHICK Adenylyl cyclase-associated protein OS=Gallus gallus OX=9031 GN=CAP2 PE=3 SV=1	CAP2	8	50.3
A0A1D5PDV6	tr|A0A1D5PDV6|A0A1D5PDV6_CHICK Uncharacterized protein OS=Gallus gallus OX=9031 GN=RPS19 PE=4 SV=1	RPS19	14	15.4
A0A1D5NYB2	tr|A0A1D5NYB2|A0A1D5NYB2_CHICK Polyadenylate-binding protein OS=Gallus gallus OX=9031 GN=PABPC1 PE=3 SV=1	PABPC1	8	70.5
P02128	sp|P02128|HBE_CHICK Hemoglobin subunit epsilon OS=Gallus gallus OX=9031 GN=HBE PE=1 SV=2	HBE	6	16.6
A0A1D5NTA0	tr|A0A1D5NTA0|A0A1D5NTA0_CHICK Ubiquitin thioesterase OS=Gallus gallus OX=9031 GN=OTUB1 PE=3 SV=1	OTUB1	4	31.2
F1NV02	tr|F1NV02|F1NV02_CHICK Apolipoprotein B OS=Gallus gallus OX=9031 GN=APOB PE=4 SV=2	APOB	21	523.4
P02457	sp|P02457|CO1A1_CHICK Collagen alpha-1(I) chain OS=Gallus gallus OX=9031 GN=COL1A1 PE=1 SV=3	COL1A1	6	137.5
E1BS56	tr|E1BS56|E1BS56_CHICK Uncharacterized protein OS=Gallus gallus OX=9031 GN=SPIA4 PE=3 SV=1	SPIA4	6	47.7
A0A1D5P4K6	tr|A0A1D5P4K6|A0A1D5P4K6_CHICK Uncharacterized protein OS=Gallus gallus OX=9031 GN=STIP1 PE=4 SV=1	STIP1	8	20.2
A0A1D5NUX8	tr|A0A1D5NUX8|A0A1D5NUX8_CHICK Uncharacterized protein OS=Gallus gallus OX=9031 GN=SLC25A10 PE=3 SV=1	SLC25A10	1	29.5
P19204	sp|P19204|CASQ2_CHICK Calsequestrin-2 OS=Gallus gallus OX=9031 GN=CASQ2 PE=1 SV=1	CASQ2	8	47.2
P42558	sp|P42558|RAN_CHICK GTP-binding nuclear protein Ran OS=Gallus gallus OX=9031 GN=RAN PE=2 SV=1	RAN	12	24.4
A0A1D5P1W7	tr|A0A1D5P1W7|A0A1D5P1W7_CHICK Uncharacterized protein OS=Gallus gallus OX=9031 GN=KPNB1 PE=4 SV=1	KPNB1	12	119.9
F1P3C8	tr|F1P3C8|F1P3C8_CHICK Uncharacterized protein OS=Gallus gallus OX=9031 GN=DYNC1I2 PE=4 SV=2	DYNC1I2	10	68.3
A0A1D5P2D9	tr|A0A1D5P2D9|A0A1D5P2D9_CHICK T-complex protein 1 subunit gamma OS=Gallus gallus OX=9031 GN=CCT3 PE=3 SV=1	CCT3	19	60.7
P17153	sp|P17153|ANXA5_CHICK Annexin A5 OS=Gallus gallus OX=9031 GN=ANXA5 PE=1 SV=2	ANXA5	6	36.2
A0A1L1RT57	tr|A0A1L1RT57|A0A1L1RT57_CHICK Uncharacterized protein OS=Gallus gallus OX=9031 GN=RPS8 PE=4 SV=1	RPS8	2	9.15
P00337	sp|P00337|LDHB_CHICK L-lactate dehydrogenase B chain OS=Gallus gallus OX=9031 GN=LDHB PE=1 SV=3	LDHB	8	36.3
P32882	sp|P32882|TBB2_CHICK Tubulin beta-2 chain OS=Gallus gallus OX=9031 PE=1 SV=1	TUBB2A	6	50.0
P02112	sp|P02112|HBB_CHICK Hemoglobin subunit beta OS=Gallus gallus OX=9031 GN=HBB PE=1 SV=2	HBB	10	16.5
A0A1L1RW62	tr|A0A1L1RW62|A0A1L1RW62_CHICK Uncharacterized protein OS=Gallus gallus OX=9031 GN=MATR3 PE=4 SV=1	MATR3	7	57.1
O93510	sp|O93510|GELS_CHICK Gelsolin OS=Gallus gallus OX=9031 GN=GSN PE=2 SV=1	GSN	9	85.8
F1NI89	tr|F1NI89|F1NI89_CHICK S-(hydroxymethyl)glutathione dehydrogenase OS=Gallus gallus OX=9031 GN=ADH5 PE=3 SV=2	ADH5	5	39.6
A0A1L1S0A0	tr|A0A1L1S0A0|A0A1L1S0A0_CHICK Uncharacterized protein OS=Gallus gallus OX=9031 GN=ETFA PE=4 SV=1	ETFA	12	34.0
Q5ZKJ2	tr|Q5ZKJ2|Q5ZKJ2_CHICK Tyrosine 3-monooxygenase/tryptophan 5-monooxygenase activation protein eta OS=Gallus gallus OX=9031 GN=YWHAH PE=2 SV=1	YWHAH	8	28.3
Q98TF7	sp|Q98TF7|RL35_CHICK 60S ribosomal protein L35 OS=Gallus gallus OX=9031 GN=RPL35 PE=2 SV=3	RPL35	7	14.6
A0A1D5P954	tr|A0A1D5P954|A0A1D5P954_CHICK Uncharacterized protein OS=Gallus gallus OX=9031 GN=HNRNPR PE=4 SV=2	HNRNPR	9	71.0
E1C6C1	tr|E1C6C1|E1C6C1_CHICK Uncharacterized protein OS=Gallus gallus OX=9031 GN=PEBP1 PE=4 SV=1	PEBP1	7	21.0
F1NKT5	tr|F1NKT5|F1NKT5_CHICK Transcription factor BTF3 OS=Gallus gallus OX=9031 GN=BTF3L4 PE=3 SV=1	BTF3L4	5	17.3
Q8JIG5	tr|Q8JIG5|Q8JIG5_CHICK Alpha-1-acid glycoprotein OS=Gallus gallus OX=9031 GN=ogchi PE=2 SV=1	ogchi	2	22.3
A0A1L1RUX2	tr|A0A1L1RUX2|A0A1L1RUX2_CHICK Eukaryotic initiation factor 4A-II OS=Gallus gallus OX=9031 GN=EIF4A2 PE=3 SV=1	EIF4A2	9	45.4
A0A1D5P0U5	tr|A0A1D5P0U5|A0A1D5P0U5_CHICK Uncharacterized protein OS=Gallus gallus OX=9031 GN=CALR PE=3 SV=2	CALR	10	38.9
F1NY51	tr|F1NY51|F1NY51_CHICK Ubiquitin carboxyl-terminal hydrolase OS=Gallus gallus OX=9031 GN=UCHL3 PE=3 SV=2	UCHL3	2	22.0
A0A1L1RZR1	tr|A0A1L1RZR1|A0A1L1RZR1_CHICK Prolyl 4-hydroxylase subunit alpha-1 OS=Gallus gallus OX=9031 GN=P4HA1 PE=4 SV=1	P4HA1	11	53.0
F1NUQ3	tr|F1NUQ3|F1NUQ3_CHICK Heart fatty acid binding protein OS=Gallus gallus OX=9031 GN=FABP3 PE=2 SV=2	FABP3	7	14.8
F1NPA9	tr|F1NPA9|F1NPA9_CHICK Uncharacterized protein OS=Gallus gallus OX=9031 GN=RPS3 PE=3 SV=2	RPS3	9	26.7
F1NEF2	tr|F1NEF2|F1NEF2_CHICK T-complex protein 1 subunit theta OS=Gallus gallus OX=9031 GN=CCT8 PE=3 SV=3	CCT8	12	59.5
F1NZ04	tr|F1NZ04|F1NZ04_CHICK Uncharacterized protein OS=Gallus gallus OX=9031 GN=BIN1 PE=4 SV=1	BIN1	12	48.7
A0A1D5PWZ1	tr|A0A1D5PWZ1|A0A1D5PWZ1_CHICK Uncharacterized protein OS=Gallus gallus OX=9031 GN=DYNC1H1 PE=4 SV=1	DYNC1H1	22	516.6
F1NYA9	tr|F1NYA9|F1NYA9_CHICK Uncharacterized protein OS=Gallus gallus OX=9031 GN=EEF1B2 PE=3 SV=1	EEF1B	10	24.7
F1P360	tr|F1P360|F1P360_CHICK Cytoskeleton associated protein 4 OS=Gallus gallus OX=9031 PE=4 SV=4	tr|F1P360|F1P360_CHICK	15	56.8
F1P0K1	tr|F1P0K1|F1P0K1_CHICK Uncharacterized protein OS=Gallus gallus OX=9031 GN=RRBP1 PE=4 SV=2	RRBP1	20	112.0
F2Z4K6	tr|F2Z4K6|F2Z4K6_CHICK Ribosomal protein L26 OS=Gallus gallus OX=9031 GN=ATP6V0E1 PE=3 SV=1	ATP6V0E1	8	17.3
F6SU35	tr|F6SU35|F6SU35_CHICK Ribosomal protein OS=Gallus gallus OX=9031 GN=RPL10A PE=3 SV=1	RPL10A	7	24.7
A0A1D5PKC8	tr|A0A1D5PKC8|A0A1D5PKC8_CHICK Uncharacterized protein OS=Gallus gallus OX=9031 GN=MSN PE=4 SV=1	MSN	15	68.4
A0A1D5PIR2	tr|A0A1D5PIR2|A0A1D5PIR2_CHICK Acyl-CoA-binding protein OS=Gallus gallus OX=9031 GN=DBI PE=4 SV=1	DBI	7	9.78
A0A1D5PSI3	tr|A0A1D5PSI3|A0A1D5PSI3_CHICK Heterogeneous nuclear ribonucleoprotein K OS=Gallus gallus OX=9031 GN=HNRNPK PE=4 SV=1	HNRNPK	15	47.2
E1C0Q5	tr|E1C0Q5|E1C0Q5_CHICK Uncharacterized protein OS=Gallus gallus OX=9031 GN=ACAT1 PE=3 SV=2	ACAT1	14	44.1
A0A1D5PL36	tr|A0A1D5PL36|A0A1D5PL36_CHICK Uncharacterized protein OS=Gallus gallus OX=9031 GN=ACAA2 PE=3 SV=1	ACAA2	9	41.7
Q5ZIA5	sp|Q5ZIA5|COPB_CHICK Coatomer subunit beta OS=Gallus gallus OX=9031 GN=COPB1 PE=2 SV=1	COPB1	10	107.1
E1C7T1	tr|E1C7T1|E1C7T1_CHICK Uncharacterized protein OS=Gallus gallus OX=9031 GN=SPIA1 PE=3 SV=1	SPIA1	1	48.7
Q5ZLD1	tr|Q5ZLD1|Q5ZLD1_CHICK Uncharacterized protein OS=Gallus gallus OX=9031 GN=FH PE=2 SV=1	FH	19	54.3
F1NC38	tr|F1NC38|F1NC38_CHICK Uncharacterized protein OS=Gallus gallus OX=9031 GN=ACADL PE=3 SV=1	ACADL	8	47.9
A0A1D5NTC3	tr|A0A1D5NTC3|A0A1D5NTC3_CHICK Microtubule-associated protein OS=Gallus gallus OX=9031 PE=4 SV=2	tr|A0A1D5NTC3|A0A1D5NTC3_CHICK	7	85.9
Q5F3D2	tr|Q5F3D2|Q5F3D2_CHICK Heterogeneous nuclear ribonucleoprotein H3 OS=Gallus gallus OX=9031 GN=HNRNPH3 PE=2 SV=1	HNRNPH3	12	36.7
E1BSJ2	tr|E1BSJ2|E1BSJ2_CHICK 40S ribosomal protein S21 OS=Gallus gallus OX=9031 GN=RPS21 PE=3 SV=2	RPS21	9	9.12
P87362	sp|P87362|BLMH_CHICK Bleomycin hydrolase OS=Gallus gallus OX=9031 GN=BLMH PE=1 SV=1	BLMH	6	52.7
P13731	sp|P13731|SERPH_CHICK Serpin H1 OS=Gallus gallus OX=9031 GN=SERPINH1 PE=1 SV=2	SERPINH1	15	45.7
P62846	sp|P62846|RS15_CHICK 40S ribosomal protein S15 OS=Gallus gallus OX=9031 GN=RPS15 PE=2 SV=2	RPS15	2	17.0
P84175	sp|P84175|RS12_CHICK 40S ribosomal protein S12 OS=Gallus gallus OX=9031 GN=RPS12 PE=1 SV=2	RPS12	4	14.5
F1NIX0	tr|F1NIX0|F1NIX0_CHICK Ribosomal protein L8 OS=Gallus gallus OX=9031 GN=RPL8 PE=3 SV=2	RPL8	11	28.0
F1NCZ2	tr|F1NCZ2|F1NCZ2_CHICK Rab GDP dissociation inhibitor OS=Gallus gallus OX=9031 GN=GDI2 PE=3 SV=2	GDI2	15	50.7
E1BVT3	tr|E1BVT3|E1BVT3_CHICK Malate dehydrogenase OS=Gallus gallus OX=9031 GN=MDH2 PE=3 SV=2	MDH2	12	37.0
F1NU17	tr|F1NU17|F1NU17_CHICK Phosphoglycerate kinase OS=Gallus gallus OX=9031 GN=PGK1 PE=3 SV=1	PGK	21	44.7
F1NB02	tr|F1NB02|F1NB02_CHICK 40S ribosomal protein S8 OS=Gallus gallus OX=9031 GN=RPS8 PE=3 SV=3	RPS8	12	24.1
A0A1D5P0F4	tr|A0A1D5P0F4|A0A1D5P0F4_CHICK Collagen alpha-1(XIV) chain OS=Gallus gallus OX=9031 GN=COL14A1 PE=4 SV=1	COL14A1	16	191.7
F1NGF6	tr|F1NGF6|F1NGF6_CHICK Uncharacterized protein OS=Gallus gallus OX=9031 PE=4 SV=4	tr|F1NGF6|F1NGF6_CHICK	25	420.0
A0A1D5PRS4	tr|A0A1D5PRS4|A0A1D5PRS4_CHICK Glucose-6-phosphate isomerase OS=Gallus gallus OX=9031 GN=GPI PE=3 SV=1	GPI	16	61.8
F1NHW3	tr|F1NHW3|F1NHW3_CHICK Enhancer of rudimentary homolog OS=Gallus gallus OX=9031 GN=ERH PE=3 SV=1	ERH	3	12.3
R4GJW8	tr|R4GJW8|R4GJW8_CHICK Calmodulin OS=Gallus gallus OX=9031 GN=CALM PE=4 SV=1	CALM1	5	16.8
F1P179	tr|F1P179|F1P179_CHICK Uncharacterized protein OS=Gallus gallus OX=9031 GN=EPRS PE=3 SV=1	EPRS	16	179.9
A0A1D5PAE4	tr|A0A1D5PAE4|A0A1D5PAE4_CHICK Uncharacterized protein OS=Gallus gallus OX=9031 GN=HDGF PE=4 SV=1	HDGF	9	26.2
F1P4V6	tr|F1P4V6|F1P4V6_CHICK Ribosomal protein L31 OS=Gallus gallus OX=9031 GN=RPL31 PE=4 SV=3	RPL31	11	14.4
A0A1D5PK33	tr|A0A1D5PK33|A0A1D5PK33_CHICK Uncharacterized protein OS=Gallus gallus OX=9031 GN=RPS14 PE=3 SV=1	RPS14	9	9.90
P17785	sp|P17785|ANXA2_CHICK Annexin A2 OS=Gallus gallus OX=9031 GN=ANXA2 PE=1 SV=2	ANXA2	9	38.6
Q5ZJ54	sp|Q5ZJ54|TCPZ_CHICK T-complex protein 1 subunit zeta OS=Gallus gallus OX=9031 GN=CCT6 PE=1 SV=3	CCT6A	17	57.6
A0A1D5PK48	tr|A0A1D5PK48|A0A1D5PK48_CHICK Uncharacterized protein OS=Gallus gallus OX=9031 GN=APOC3 PE=4 SV=1	APOC3	8	10.3
E1C658	tr|E1C658|E1C658_CHICK ATP synthase subunit d, mitochondrial OS=Gallus gallus OX=9031 GN=ATP5H PE=3 SV=3	ATP5H	9	18.3
F1NPG2	tr|F1NPG2|F1NPG2_CHICK Isocitrate dehydrogenase [NADP] OS=Gallus gallus OX=9031 GN=IDH1 PE=3 SV=2	IDH1	9	46.6
Q5ZM66	tr|Q5ZM66|Q5ZM66_CHICK 40S ribosomal protein S26 OS=Gallus gallus OX=9031 GN=RPS26 PE=2 SV=1	RPS26	2	13.0
Q5ZJ56	sp|Q5ZJ56|RL7_CHICK 60S ribosomal protein L7 OS=Gallus gallus OX=9031 GN=RPL7 PE=2 SV=1	RPL7	9	28.8
A0A1D5PQR2	tr|A0A1D5PQR2|A0A1D5PQR2_CHICK Uncharacterized protein OS=Gallus gallus OX=9031 PE=4 SV=1	tr|A0A1D5PQR2|A0A1D5PQR2_CHICK	20	194.0
O93601	tr|O93601|O93601_CHICK Apolipoprotein AIV OS=Gallus gallus OX=9031 GN=apoAIV PE=2 SV=1	apoAIV	22	40.9
R4GGJ0	tr|R4GGJ0|R4GGJ0_CHICK Ribosomal protein S16 OS=Gallus gallus OX=9031 GN=RPS16 PE=3 SV=1	RPS16	11	16.4
E1BXG9	tr|E1BXG9|E1BXG9_CHICK Uncharacterized protein OS=Gallus gallus OX=9031 GN=PPID PE=4 SV=2	PPID	9	40.5
P12003	sp|P12003|VINC_CHICK Vinculin OS=Gallus gallus OX=9031 GN=VCL PE=1 SV=4	VCL	19	124.6
Q5F424	tr|Q5F424|Q5F424_CHICK Chaperonin containing TCP1 subunit 2 OS=Gallus gallus OX=9031 GN=CCT2 PE=2 SV=1	CCT2	21	57.4
Q5F3W6	sp|Q5F3W6|1433G_CHICK 14-3-3 protein gamma OS=Gallus gallus OX=9031 GN=YWHAG PE=1 SV=1	YWHAG	5	28.2
A0A1D5PPP9	tr|A0A1D5PPP9|A0A1D5PPP9_CHICK Uncharacterized protein OS=Gallus gallus OX=9031 GN=PTMA PE=4 SV=1	PTMA	5	12.1
Q8UWG7	tr|Q8UWG7|Q8UWG7_CHICK 60S ribosomal protein L6 OS=Gallus gallus OX=9031 GN=RPL6 PE=2 SV=1	RPL6	9	33.9
A0A1D5P5G1	tr|A0A1D5P5G1|A0A1D5P5G1_CHICK Uncharacterized protein OS=Gallus gallus OX=9031 GN=HNRNPA1 PE=4 SV=1	HNRNPA1	6	36.0
P02789	sp|P02789|TRFE_CHICK Ovotransferrin OS=Gallus gallus OX=9031 PE=1 SV=2	TF	14	77.8
F7BYQ2	tr|F7BYQ2|F7BYQ2_CHICK 40S ribosomal protein S6 OS=Gallus gallus OX=9031 GN=RPS6 PE=3 SV=2	RPS6	12	28.7
A0A1D5P3E2	tr|A0A1D5P3E2|A0A1D5P3E2_CHICK Septin-2 OS=Gallus gallus OX=9031 GN=SEPT2L PE=3 SV=1	SEPT2L	8	35.9
R4GFD0	tr|R4GFD0|R4GFD0_CHICK Uncharacterized protein OS=Gallus gallus OX=9031 GN=PSME4 PE=4 SV=2	PSME4	1	199.1
A0A1D5NZ30	tr|A0A1D5NZ30|A0A1D5NZ30_CHICK Nucleolin OS=Gallus gallus OX=9031 GN=NCL PE=4 SV=1	NCL	21	75.4
Q5F346	tr|Q5F346|Q5F346_CHICK Ribosomal protein L28 OS=Gallus gallus OX=9031 GN=RPL28 PE=2 SV=1	RPL28	7	15.9
Q7SX63	tr|Q7SX63|Q7SX63_CHICK Heat shock protein 70 OS=Gallus gallus OX=9031 GN=HSP70 PE=3 SV=1	HSP70	15	69.9
E1BVB1	tr|E1BVB1|E1BVB1_CHICK Uncharacterized protein OS=Gallus gallus OX=9031 GN=RPL32 PE=4 SV=2	RPL32	9	15.9
F1NBV0	tr|F1NBV0|F1NBV0_CHICK Peroxiredoxin-6 OS=Gallus gallus OX=9031 GN=PRDX6 PE=4 SV=1	PRDX6	12	25.1
F1NTT2	tr|F1NTT2|F1NTT2_CHICK Uncharacterized protein OS=Gallus gallus OX=9031 GN=RPS28 PE=3 SV=2	RPS28	7	7.84
A0A1D5PJY1	tr|A0A1D5PJY1|A0A1D5PJY1_CHICK Spectrin beta chain OS=Gallus gallus OX=9031 GN=SPTBN1 PE=3 SV=1	SPTBN1	31	274.1
P02263	sp|P02263|H2A4_CHICK Histone H2A-IV OS=Gallus gallus OX=9031 PE=1 SV=2	H2A-IX	9	13.9
A0A1D5PYC4	tr|A0A1D5PYC4|A0A1D5PYC4_CHICK Uncharacterized protein OS=Gallus gallus OX=9031 PE=4 SV=1	BASP1	6	24.2
A0A1D5NTE0	tr|A0A1D5NTE0|A0A1D5NTE0_CHICK Uncharacterized protein OS=Gallus gallus OX=9031 GN=AKAP12 PE=4 SV=1	AKAP12	13	207.4
Q90635	sp|Q90635|DPYL2_CHICK Dihydropyrimidinase-related protein 2 OS=Gallus gallus OX=9031 GN=DPYSL2 PE=2 SV=1	CRMP2A	23	62.3
F1NN16	tr|F1NN16|F1NN16_CHICK 40S ribosomal protein S7 OS=Gallus gallus OX=9031 GN=RPS7 PE=3 SV=3	RPS7	15	22.1
Q98953	sp|Q98953|S10A6_CHICK Protein S100-A6 OS=Gallus gallus OX=9031 GN=S100A6 PE=3 SV=1	S100A6	1	10.3
F1NZ86	tr|F1NZ86|F1NZ86_CHICK Stress-70 protein, mitochondrial OS=Gallus gallus OX=9031 GN=HSPA9 PE=3 SV=1	HSPA9	26	73.2
A0A1L1S0D1	tr|A0A1L1S0D1|A0A1L1S0D1_CHICK Nuclease-sensitive element-binding protein 1 OS=Gallus gallus OX=9031 GN=YBX1 PE=4 SV=1	YBX1	6	32.8
Q5ZLQ6	sp|Q5ZLQ6|1433B_CHICK 14-3-3 protein beta/alpha OS=Gallus gallus OX=9031 GN=YWHAB PE=2 SV=1	YWHAB	9	27.9
F1P3P3	tr|F1P3P3|F1P3P3_CHICK Uncharacterized protein OS=Gallus gallus OX=9031 GN=ARHGDIA PE=4 SV=1	ARHGDIA	5	23.3
A0A1L1RWE5	tr|A0A1L1RWE5|A0A1L1RWE5_CHICK 40S ribosomal protein SA OS=Gallus gallus OX=9031 GN=RPSA PE=3 SV=1	RPSA	12	31.6
Q90ZG0	tr|Q90ZG0|Q90ZG0_CHICK Peptidylprolyl isomerase OS=Gallus gallus OX=9031 GN=FKBP12 PE=2 SV=1	FKBP1C	5	12.0
Q90734	sp|Q90734|ACTN4_CHICK Alpha-actinin-4 OS=Gallus gallus OX=9031 GN=ACTN4 PE=1 SV=1	ACTN4	23	104.2
A0A1L1S119	tr|A0A1L1S119|A0A1L1S119_CHICK Nucleoside diphosphate kinase OS=Gallus gallus OX=9031 GN=NME2 PE=3 SV=1	NME2	2	7.11
F1NW43	tr|F1NW43|F1NW43_CHICK Pyruvate kinase OS=Gallus gallus OX=9031 GN=PKM PE=3 SV=2	PKM	24	57.9
A0A1L1RK25	tr|A0A1L1RK25|A0A1L1RK25_CHICK Uncharacterized protein OS=Gallus gallus OX=9031 GN=HADHA PE=3 SV=1	HADHA	19	83.1
A0A1L1RVU7	tr|A0A1L1RVU7|A0A1L1RVU7_CHICK Uncharacterized protein OS=Gallus gallus OX=9031 GN=TPM3 PE=3 SV=1	TPM3	14	29.0
E1C2S1	tr|E1C2S1|E1C2S1_CHICK Talin-1 OS=Gallus gallus OX=9031 GN=TLN1 PE=4 SV=2	TLN1	44	271.9
Q5ZME1	tr|Q5ZME1|Q5ZME1_CHICK Heterogeneous nuclear ribonucleoprotein A2/B1 OS=Gallus gallus OX=9031 GN=HNRNPA2B1 PE=2 SV=1	HNRNPA2B1	14	37.0
E1BZE6	tr|E1BZE6|E1BZE6_CHICK Heterogeneous nuclear ribonucleoprotein A3 OS=Gallus gallus OX=9031 GN=HNRNPA3 PE=4 SV=3	HNRNPA3	13	39.5
A0A1D5PPL7	tr|A0A1D5PPL7|A0A1D5PPL7_CHICK Uncharacterized protein OS=Gallus gallus OX=9031 GN=EEF1D PE=4 SV=2	EEF1D	8	29.8
A0A1D5P8I7	tr|A0A1D5P8I7|A0A1D5P8I7_CHICK Isocitrate dehydrogenase [NADP] OS=Gallus gallus OX=9031 GN=IDH2 PE=3 SV=1	IDH2	13	50.5
A0A1D5PPA8	tr|A0A1D5PPA8|A0A1D5PPA8_CHICK Adenosylhomocysteinase OS=Gallus gallus OX=9031 GN=AHCY PE=3 SV=1	AHCY	17	47.7
F1N8W3	tr|F1N8W3|F1N8W3_CHICK Uncharacterized protein OS=Gallus gallus OX=9031 GN=POSTN PE=4 SV=3	POSTN	24	91.4
A0A1D5P3B1	tr|A0A1D5P3B1|A0A1D5P3B1_CHICK Uncharacterized protein OS=Gallus gallus OX=9031 GN=RPL11 PE=3 SV=1	RPL11	12	20.2
A0A1L1RIN7	tr|A0A1L1RIN7|A0A1L1RIN7_CHICK Uncharacterized protein OS=Gallus gallus OX=9031 GN=HBA1 PE=3 SV=1	HBA1	1	10.3
F1NH93	tr|F1NH93|F1NH93_CHICK Uncharacterized protein OS=Gallus gallus OX=9031 GN=RPS20 PE=3 SV=3	RPS20	5	13.4
A0A1D5PN54	tr|A0A1D5PN54|A0A1D5PN54_CHICK ATP synthase subunit alpha OS=Gallus gallus OX=9031 PE=3 SV=1	tr|A0A1D5PN54|A0A1D5PN54_CHICK	29	59.9
A0A1D5PIL5	tr|A0A1D5PIL5|A0A1D5PIL5_CHICK 14-3-3 protein theta OS=Gallus gallus OX=9031 GN=YWHAQ PE=3 SV=1	YWHAQ	9	27.2
Q5ZMU9	tr|Q5ZMU9|Q5ZMU9_CHICK Valosin containing protein OS=Gallus gallus OX=9031 GN=vcp PE=2 SV=1	TERAL1	26	89.3
R9PXQ0	tr|R9PXQ0|R9PXQ0_CHICK Alpha-actinin-2 OS=Gallus gallus OX=9031 GN=ACTN2 PE=4 SV=2	ACTN2	23	104.3
P31395	sp|P31395|STMN1_CHICK Stathmin OS=Gallus gallus OX=9031 GN=STMN1 PE=1 SV=1	STMN1	12	17.1
E1BZ05	tr|E1BZ05|E1BZ05_CHICK Desmin OS=Gallus gallus OX=9031 GN=DES PE=3 SV=3	DES	29	53.5
Q5ZKC9	sp|Q5ZKC9|1433Z_CHICK 14-3-3 protein zeta OS=Gallus gallus OX=9031 GN=YWHAZ PE=2 SV=1	YWHAZ	15	27.8
P21566	sp|P21566|COF2_CHICK Cofilin-2 OS=Gallus gallus OX=9031 GN=CFL2 PE=1 SV=2	CFL2	15	18.7
P41125	sp|P41125|RL13_CHICK 60S ribosomal protein L13 OS=Gallus gallus OX=9031 GN=RPL13 PE=2 SV=2	RPL13	15	24.4
A0A1D5PPN9	tr|A0A1D5PPN9|A0A1D5PPN9_CHICK Endoplasmin OS=Gallus gallus OX=9031 GN=HSP90B1 PE=3 SV=1	HSP90B1	29	91.6
A0A1D5P525	tr|A0A1D5P525|A0A1D5P525_CHICK Uncharacterized protein OS=Gallus gallus OX=9031 GN=MYH1C PE=3 SV=1	MYH1C	53	223.2
P0CB50	sp|P0CB50|PRDX1_CHICK Peroxiredoxin-1 OS=Gallus gallus OX=9031 GN=PRDX1 PE=1 SV=1	PRDX1	17	22.3
A0A1L1RJ18	tr|A0A1L1RJ18|A0A1L1RJ18_CHICK Nucleophosmin OS=Gallus gallus OX=9031 GN=NPM1 PE=4 SV=1	NPM1	8	31.4
A0A1D5P5W4	tr|A0A1D5P5W4|A0A1D5P5W4_CHICK Uncharacterized protein OS=Gallus gallus OX=9031 PE=4 SV=1	tr|A0A1D5P5W4|A0A1D5P5W4_CHICK	35	426.2
F1P593	tr|F1P593|F1P593_CHICK Heat shock protein beta-1 OS=Gallus gallus OX=9031 GN=HSPB1 PE=3 SV=2	HSPB1	10	21.8
Q90593	sp|Q90593|BIP_CHICK Endoplasmic reticulum chaperone BiP OS=Gallus gallus OX=9031 GN=HSPA5 PE=1 SV=1	HSPA5	36	72.0
A0A1D5P5R0	tr|A0A1D5P5R0|A0A1D5P5R0_CHICK Heat shock protein HSP 90-alpha OS=Gallus gallus OX=9031 GN=HSP90AA1 PE=3 SV=1	HSP90AA1	33	83.1
A0A1D5PY67	tr|A0A1D5PY67|A0A1D5PY67_CHICK Annexin OS=Gallus gallus OX=9031 GN=ANXA6 PE=3 SV=1	ANXA6	29	75.2
P09102	sp|P09102|PDIA1_CHICK Protein disulfide-isomerase OS=Gallus gallus OX=9031 GN=P4HB PE=1 SV=3	P4HB	22	57.4
E1BSH9	tr|E1BSH9|E1BSH9_CHICK Uncharacterized protein OS=Gallus gallus OX=9031 GN=BHMT PE=4 SV=1	BHMT	30	45.0
P68139	sp|P68139|ACTS_CHICK Actin, alpha skeletal muscle OS=Gallus gallus OX=9031 GN=ACTA1 PE=1 SV=1	ACTC1	5	42.1
Q8JG64	sp|Q8JG64|PDIA3_CHICK Protein disulfide-isomerase A3 OS=Gallus gallus OX=9031 GN=PDIA3 PE=2 SV=1	PDIA3	37	56.2
A0A1D5PQC3	tr|A0A1D5PQC3|A0A1D5PQC3_CHICK Spectrin alpha chain, non-erythrocytic 1 OS=Gallus gallus OX=9031 GN=SPTAN1 PE=4 SV=1	SPTAN1	52	282.2
Q9PSW9	sp|Q9PSW9|H2B8_CHICK Histone H2B 8 OS=Gallus gallus OX=9031 GN=H2B-VIII PE=1 SV=3	H2B-I	18	14.0
Q5ZL72	sp|Q5ZL72|CH60_CHICK 60 kDa heat shock protein, mitochondrial OS=Gallus gallus OX=9031 GN=HSPD1 PE=1 SV=1	HSPD1	38	61.0
Q90705	sp|Q90705|EF2_CHICK Elongation factor 2 OS=Gallus gallus OX=9031 GN=EEF2 PE=1 SV=3		33	95.4
Q90835	sp|Q90835|EF1A_CHICK Elongation factor 1-alpha 1 OS=Gallus gallus OX=9031 GN=EEF1A PE=2 SV=1	EEF1A1	26	50.2
P09244	sp|P09244|TBB7_CHICK Tubulin beta-7 chain OS=Gallus gallus OX=9031 PE=2 SV=1	sp|P09244|TBB7_CHICK	21	49.7
Q5ZLN1	sp|Q5ZLN1|PGAM1_CHICK Phosphoglycerate mutase 1 OS=Gallus gallus OX=9031 GN=PGAM1 PE=1 SV=3	PGAM1	24	28.9
Q5ZMT0	sp|Q5ZMT0|1433E_CHICK 14-3-3 protein epsilon OS=Gallus gallus OX=9031 GN=YWHAE PE=1 SV=1	YWHAE	13	29.2
A0A1D5PY92	tr|A0A1D5PY92|A0A1D5PY92_CHICK 40S ribosomal protein S3a OS=Gallus gallus OX=9031 GN=RPS3A PE=3 SV=1	RPS3A	14	29.9
E1BV96	tr|E1BV96|E1BV96_CHICK Uncharacterized protein OS=Gallus gallus OX=9031 PE=4 SV=2	AFP	22	71.9
P00940	sp|P00940|TPIS_CHICK Triosephosphate isomerase OS=Gallus gallus OX=9031 GN=TPI1 PE=1 SV=2	TPI1	15	26.6
R4GM10	tr|R4GM10|R4GM10_CHICK Fructose-bisphosphate aldolase OS=Gallus gallus OX=9031 GN=ALDOC PE=3 SV=1	ALDOC	21	39.4
F1NZ78	tr|F1NZ78|F1NZ78_CHICK Alpha-enolase OS=Gallus gallus OX=9031 GN=ENO1 PE=3 SV=3	ENO1	29	47.3
F1NJ08	tr|F1NJ08|F1NJ08_CHICK Vimentin OS=Gallus gallus OX=9031 GN=VIM PE=3 SV=1	VIM	43	53.2
A0A1D5PU77	tr|A0A1D5PU77|A0A1D5PU77_CHICK ATP synthase subunit beta OS=Gallus gallus OX=9031 GN=ATP5F1B PE=3 SV=1	ATP5F1B	38	56.6
O57535	sp|O57535|NDK_CHICK Nucleoside diphosphate kinase OS=Gallus gallus OX=9031 PE=2 SV=1	NME2	10	17.3
A0A1D5P6L2	tr|A0A1D5P6L2|A0A1D5P6L2_CHICK Tubulin alpha chain OS=Gallus gallus OX=9031 GN=TUBA1A1 PE=3 SV=1	TUBA1A1	24	47.2
F1NWP3	tr|F1NWP3|F1NWP3_CHICK Heat shock cognate 71 kDa protein OS=Gallus gallus OX=9031 GN=HSPA8 PE=3 SV=1	HSPA8	36	70.9
D0EKR3	tr|D0EKR3|D0EKR3_CHICK Peptidyl-prolyl cis-trans isomerase OS=Gallus gallus OX=9031 GN=PPIA PE=2 SV=1	PPIA	11	17.8
P00356	sp|P00356|G3P_CHICK Glyceraldehyde-3-phosphate dehydrogenase OS=Gallus gallus OX=9031 GN=GAPDH PE=2 SV=3	GAPDH	28	35.7
H9L3P0	tr|H9L3P0|H9L3P0_CHICK Uncharacterized protein OS=Gallus gallus OX=9031 GN=NES PE=3 SV=3	NES	37	187.5
R4GF71	tr|R4GF71|R4GF71_CHICK Thymosin beta OS=Gallus gallus OX=9031 GN=TMSB4X PE=3 SV=2	TMSB4X	2	5.08
P02001	sp|P02001|HBAD_CHICK Hemoglobin subunit alpha-D OS=Gallus gallus OX=9031 GN=HBAD PE=1 SV=1	HBAD	18	15.7
P19121	sp|P19121|ALBU_CHICK Serum albumin OS=Gallus gallus OX=9031 GN=ALB PE=1 SV=2	ALB	30	69.9
P01994	sp|P01994|HBA_CHICK Hemoglobin subunit alpha-A OS=Gallus gallus OX=9031 GN=HBAA PE=1 SV=2	HBAA	14	15.4
A0A1D5PDE6	tr|A0A1D5PDE6|A0A1D5PDE6_CHICK Myristoylated alanine-rich C-kinase substrate OS=Gallus gallus OX=9031 GN=MARCKS PE=4 SV=1	MARCKS	19	27.6
P00565	sp|P00565|KCRM_CHICK Creatine kinase M-type OS=Gallus gallus OX=9031 GN=CKM PE=2 SV=1	CKM	34	43.3
P08250	sp|P08250|APOA1_CHICK Apolipoprotein A-I OS=Gallus gallus OX=9031 GN=APOA1 PE=1 SV=2	APOA1	41	30.7
Q5ZMQ2	sp|Q5ZMQ2|ACTG_CHICK Actin, cytoplasmic 2 OS=Gallus gallus OX=9031 GN=ACTG1 PE=1 SV=1	ACTC2L	30	41.8
